# Supplementary material for: Diaqua­bis­[4-(1H-imidazol-2-yl)pyridine-κN]bis­(nitrato-κO)cadmium
Source: Acta Crystallogr Sect E Struct Rep Online. 2012 Dec 22;69(Pt 1):m67. doi: 10.1107/S1600536812050908 (PMC3588280; doi:10.1107/S1600536812050908)
Supplement: Supplementary file 1 [file e-69-00m67-sup1.cif]

##############################################################################
#                                                                            #
# This CIF contains the data in a paper accepted for publication in          #
# Acta Crystallographica Section E. It conforms to the requirements of       #
# Notes for Authors for Acta Crystallographica Section E, and has been       #
# peer reviewed under the auspices of the IUCr Commission on Journals.       #
#                                                                            #
# Full details of the Crystallographic Information File format               #
# are given in the paper "The Crystallographic Information File (CIF):       #
# a New Standard Archive File for Crystallography" by S. R. Hall, F. H.      #
# Allen and I. D. Brown [Acta Cryst. (1991), A47, 655-685].                  #
#                                                                            #
# The current version of the core CIF dictionary is obtainable from          #
# ftp://ftp.iucr.org/pub/cif_core.dic.                                       #
#                                                                            #
# Software is freely available for graphical display of the structure(s)     #
# in this CIF. For information consult the CIF software page                 #
# http://www.iucr.org/resources/cif/software.                                #
#                                                                            #
# This file may be used for bona fide research purposes within the           #
# scientific community so long as proper attribution is given to the journal # 
# article from which it was obtained.                                        #
#                                                                            #
##############################################################################
data_I
_audit_creation_method     SHELXL-97
_chemical_name_systematic
;
Diaquabis[4-(1<i>H</i>-imidazol-2-yl)pyridine-\k<i>N</i>]bis(nitrato-
\k<i>O</i>)cadmium
;
_chemical_name_common     ?
_chemical_formula_moiety     'C16 H18 Cd N8 O8'
_chemical_formula_sum     'C16 H18 Cd N8 O8'
_chemical_formula_iupac     '[Cd (N O3)2 (C8 H7 N3)2 (H2 O)2]'
_chemical_formula_weight     562.78
_chemical_melting_point     ?
_symmetry_cell_setting     monoclinic
_symmetry_space_group_name_H-M     'P 21/n'
_symmetry_space_group_name_Hall     '-P 2yn'
loop_
    _symmetry_equiv_pos_as_xyz
    'x, y, z'
    '-x+1/2, y+1/2, -z+1/2'
    '-x, -y, -z'
    'x-1/2, -y-1/2, z-1/2'
_cell_length_a     7.2508(7)
_cell_length_b     12.1372(12)
_cell_length_c     12.3509(12)
_cell_angle_alpha     90.00
_cell_angle_beta     102.278(2)
_cell_angle_gamma     90.00
_cell_volume     1062.07(18)
_cell_formula_units_Z     2
_cell_measurement_reflns_used     4257
_cell_measurement_theta_min     2.38
_cell_measurement_theta_max     28.28
_cell_measurement_temperature     298(2)
_exptl_crystal_description     Block
_exptl_crystal_colour     colorless
_exptl_crystal_size_max     0.16
_exptl_crystal_size_mid     0.12
_exptl_crystal_size_min     0.10
_exptl_crystal_density_diffrn     1.760
_exptl_crystal_density_meas     ?
_exptl_crystal_density_method     'not measured'
_exptl_crystal_F_000     564
_exptl_absorpt_coefficient_mu     1.091
_exptl_absorpt_correction_type     multi-scan
_exptl_absorpt_process_details     '(SADABS; Sheldrick, 1996)'
_exptl_absorpt_correction_T_min     0.8448
_exptl_absorpt_correction_T_max     0.8988
_exptl_special_details
;
;
_diffrn_ambient_temperature     298(2)
_diffrn_radiation_type     MoK\a
_diffrn_radiation_wavelength     0.71073
_diffrn_radiation_source     'fine-focus sealed tube'
_diffrn_radiation_monochromator     graphite
_diffrn_measurement_device_type     'Bruker APEXII CCD area-detector'
_diffrn_measurement_method     'phi and omega scans'
_diffrn_detector_area_resol_mean     ?
_diffrn_reflns_number     6543
_diffrn_reflns_av_R_equivalents     0.0463
_diffrn_reflns_av_sigmaI/netI     0.0342
_diffrn_reflns_theta_min     2.38
_diffrn_reflns_theta_max     28.00
_diffrn_reflns_theta_full     28.00
_diffrn_measured_fraction_theta_max     0.961
_diffrn_measured_fraction_theta_full     0.961
_diffrn_reflns_limit_h_min     -7
_diffrn_reflns_limit_h_max     9
_diffrn_reflns_limit_k_min     -15
_diffrn_reflns_limit_k_max     15
_diffrn_reflns_limit_l_min     -14
_diffrn_reflns_limit_l_max     16
_diffrn_standards_number     ?
_diffrn_standards_interval_count     ?
_diffrn_standards_interval_time     ?
_diffrn_standards_decay_%     ?
_refine_special_details
;
Refinement of <i>F</i>^2^ against ALL reflections. The weighted <i>R</i>-factor
<i>wR</i> and goodness of fit <i>S</i> are based on <i>F</i>^2^, conventional
<i>R</i>-factors <i>R</i> are based on <i>F</i>, with <i>F</i> set to zero for
negative <i>F</i>^2^. The threshold expression of <i>F</i>^2^ >
\s(<i>F</i>^2^) is used only for calculating <i>R</i>-factors(gt) <i>etc</i>.
and is not relevant to the choice of reflections for refinement.
<i>R</i>-factors based on <i>F</i>^2^ are statistically about twice as large
as those based on <i>F</i>, and <i>R</i>- factors based on ALL data will be
even larger.
;
_reflns_number_total     2462
_reflns_number_gt     2272
_reflns_threshold_expression     I>2sigma(I)
_refine_ls_structure_factor_coef     Fsqd
_refine_ls_matrix_type     full
_refine_ls_R_factor_all     0.0376
_refine_ls_R_factor_gt     0.0347
_refine_ls_wR_factor_gt     0.0827
_refine_ls_wR_factor_ref     0.0843
_refine_ls_goodness_of_fit_ref     1.104
_refine_ls_restrained_S_all     1.103
_refine_ls_number_reflns     2462
_refine_ls_number_parameters     157
_refine_ls_number_restraints     3
_refine_ls_hydrogen_treatment     mixed
_refine_ls_weighting_scheme     calc
_refine_ls_weighting_details
         'calc w=1/[\s^2^(Fo^2^)+(0.0252P)^2^+1.0694P] where P=(Fo^2^+2Fc^2^)/3'
_atom_sites_solution_hydrogens     geom
_atom_sites_solution_primary     direct
_atom_sites_solution_secondary     difmap
_refine_ls_shift/su_max     0.001
_refine_ls_shift/su_mean     0.000
_refine_diff_density_max     0.728
_refine_diff_density_min     -0.468
_refine_ls_extinction_method     none
_refine_ls_extinction_coef     ?
loop_
    _atom_type_symbol
    _atom_type_description
    _atom_type_scat_dispersion_real
    _atom_type_scat_dispersion_imag
    _atom_type_scat_source
    'C' 'C' 0.0033 0.0016
                         'International Tables Vol C Tables 4.2.6.8 and 6.1.1.4'
    'H' 'H' 0.0000 0.0000
                         'International Tables Vol C Tables 4.2.6.8 and 6.1.1.4'
    'N' 'N' 0.0061 0.0033
                         'International Tables Vol C Tables 4.2.6.8 and 6.1.1.4'
    'O' 'O' 0.0106 0.0060
                         'International Tables Vol C Tables 4.2.6.8 and 6.1.1.4'
    'Cd' 'Cd' -0.8075 1.2024
                         'International Tables Vol C Tables 4.2.6.8 and 6.1.1.4'
_computing_data_collection     'APEX2 (Bruker, 2004)'
_computing_cell_refinement     'SAINT-Plus (Bruker, 2004)'
_computing_data_reduction     'SAINT-Plus (Bruker, 2004)'
_computing_structure_solution     'SHELXS97 (Sheldrick, 2008)'
_computing_structure_refinement     'SHELXL97 (Sheldrick, 2008)'
_computing_molecular_graphics     'SHELXTL (Sheldrick, 2008)'
_computing_publication_material     'SHELXTL (Sheldrick, 2008)'
loop_
    _atom_site_type_symbol
    _atom_site_label
    _atom_site_fract_x
    _atom_site_fract_y
    _atom_site_fract_z
    _atom_site_U_iso_or_equiv
    _atom_site_adp_type
    _atom_site_calc_flag
    _atom_site_refinement_flags
    _atom_site_occupancy
    _atom_site_symmetry_multiplicity
    _atom_site_disorder_assembly
    _atom_site_disorder_group
    Cd Cd1 1.0000 0.5000 0.5000 0.03811(11) Uani d S 1 2 . .
    C C1 0.8396(5) 0.6142(2) 0.2671(2) 0.0466(7) Uani d . 1 1 . .
    H H1 0.8465 0.6754 0.3131 0.056 Uiso calc R 1 1 . .
    C C2 0.7823(5) 0.6301(2) 0.1550(2) 0.0456(7) Uani d . 1 1 . .
    H H2 0.7498 0.7002 0.1269 0.055 Uiso calc R 1 1 . .
    C C3 0.7732(4) 0.5408(2) 0.0842(2) 0.0341(5) Uani d . 1 1 . .
    C C4 0.8205(5) 0.4390(2) 0.1325(2) 0.0499(8) Uani d . 1 1 . .
    H H4 0.8146 0.3764 0.0885 0.060 Uiso calc R 1 1 . .
    C C5 0.8761(5) 0.4304(3) 0.2458(2) 0.0497(7) Uani d . 1 1 . .
    H H5 0.9086 0.3612 0.2762 0.060 Uiso calc R 1 1 . .
    C C6 0.7176(4) 0.5554(2) -0.0359(2) 0.0337(5) Uani d . 1 1 . .
    C C7 0.6323(5) 0.6241(3) -0.1984(2) 0.0502(7) Uani d . 1 1 . .
    H H7 0.5950 0.6748 -0.2552 0.060 Uiso calc R 1 1 . .
    C C8 0.6534(5) 0.5154(3) -0.2132(3) 0.0506(8) Uani d . 1 1 . .
    H H8 0.6350 0.4779 -0.2803 0.061 Uiso calc R 1 1 . .
    N N1 0.8860(4) 0.51635(18) 0.3142(2) 0.0396(5) Uani d . 1 1 . .
    N N2 0.6733(4) 0.6497(2) -0.08794(19) 0.0426(5) Uani d . 1 1 . .
    N N3 0.7075(4) 0.4715(2) -0.1096(2) 0.0427(6) Uani d . 1 1 . .
    H H3 0.7309 0.4032 -0.0939 0.051 Uiso calc R 1 1 . .
    N N4 0.7084(3) 0.6785(2) 0.5340(2) 0.0411(5) Uani d . 1 1 . .
    O O1 0.8766(3) 0.6853(3) 0.5384(2) 0.0747(8) Uani d . 1 1 . .
    O O2 0.6297(5) 0.5914(2) 0.5037(3) 0.0965(11) Uani d . 1 1 . .
    O O3 0.6156(3) 0.75586(18) 0.5590(2) 0.0562(6) Uani d . 1 1 . .
    O O4 1.2220(3) 0.63059(19) 0.4800(2) 0.0573(6) Uani d D 1 1 . .
    H H4B 1.200(5) 0.6945(15) 0.461(4) 0.086 Uiso d D 1 1 . .
    H H4A 1.334(2) 0.617(3) 0.490(4) 0.086 Uiso d D 1 1 . .
loop_
    _atom_site_aniso_label
    _atom_site_aniso_U_11
    _atom_site_aniso_U_22
    _atom_site_aniso_U_33
    _atom_site_aniso_U_12
    _atom_site_aniso_U_13
    _atom_site_aniso_U_23
    Cd1 0.05052(19) 0.03477(16) 0.02528(16) -0.00965(11) -0.00034(11)
                                                                     0.00115(10)
    C1 0.071(2) 0.0372(14) 0.0297(13) -0.0023(14) 0.0073(13) -0.0033(11)
    C2 0.069(2) 0.0356(14) 0.0303(14) 0.0046(14) 0.0079(13) 0.0017(11)
    C3 0.0388(13) 0.0346(12) 0.0279(12) -0.0030(11) 0.0050(10) 0.0008(10)
    C4 0.081(2) 0.0318(14) 0.0306(14) -0.0012(14) -0.0011(14) -0.0041(11)
    C5 0.074(2) 0.0355(14) 0.0333(15) -0.0032(14) -0.0040(13) 0.0036(12)
    C6 0.0389(13) 0.0332(13) 0.0285(12) 0.0001(10) 0.0059(10) -0.0012(10)
    C7 0.065(2) 0.0547(18) 0.0284(14) 0.0112(15) 0.0049(13) 0.0079(12)
    C8 0.069(2) 0.0556(19) 0.0252(14) 0.0020(15) 0.0045(13) -0.0020(12)
    N1 0.0523(14) 0.0368(12) 0.0267(12) -0.0080(10) 0.0014(10) 0.0007(9)
    N2 0.0578(15) 0.0393(12) 0.0303(11) 0.0077(11) 0.0083(10) 0.0027(9)
    N3 0.0615(16) 0.0356(11) 0.0293(12) 0.0016(11) 0.0055(11) -0.0029(9)
    N4 0.0460(13) 0.0387(13) 0.0408(13) 0.0056(10) 0.0142(10) 0.0112(10)
    O1 0.0446(13) 0.111(2) 0.0681(17) 0.0082(14) 0.0112(12) 0.0077(16)
    O2 0.114(3) 0.0367(14) 0.151(3) -0.0131(15) 0.055(2) -0.0218(17)
    O3 0.0654(14) 0.0389(11) 0.0700(16) 0.0107(11) 0.0271(12) 0.0021(10)
    O4 0.0418(11) 0.0386(12) 0.0886(18) -0.0045(9) 0.0075(12) 0.0101(12)
_geom_special_details
;
All e.s.d.'s (except the e.s.d. in the dihedral angle between two l.s. planes)
are estimated using the full covariance matrix. The cell e.s.d.'s are taken
into account individually in the estimation of e.s.d.'s in distances, angles
and torsion angles; correlations between e.s.d.'s in cell parameters are only
used when they are defined by crystal symmetry. An approximate (isotropic)
treatment of cell e.s.d.'s is used for estimating e.s.d.'s involving l.s.
planes.
;
loop_
    _geom_bond_atom_site_label_1
    _geom_bond_atom_site_label_2
    _geom_bond_site_symmetry_2
    _geom_bond_distance
    _geom_bond_publ_flag
    Cd1 N1 . 2.276(2) ?
    Cd1 N1 3_766 2.276(2) ?
    Cd1 O4 . 2.310(2) ?
    Cd1 O4 3_766 2.310(2) ?
    Cd1 O1 . 2.503(3) ?
    Cd1 O1 3_766 2.503(3) ?
    C1 N1 . 1.333(4) ?
    C1 C2 . 1.371(4) ?
    C1 H1 . 0.9300 ?
    C2 C3 . 1.386(4) ?
    C2 H2 . 0.9300 ?
    C3 C4 . 1.384(4) ?
    C3 C6 . 1.463(3) ?
    C4 C5 . 1.374(4) ?
    C4 H4 . 0.9300 ?
    C5 N1 . 1.335(4) ?
    C5 H5 . 0.9300 ?
    C6 N2 . 1.319(3) ?
    C6 N3 . 1.357(3) ?
    C7 C8 . 1.345(4) ?
    C7 N2 . 1.368(4) ?
    C7 H7 . 0.9300 ?
    C8 N3 . 1.364(4) ?
    C8 H8 . 0.9300 ?
    N3 H3 . 0.8600 ?
    N4 O1 . 1.211(3) ?
    N4 O2 . 1.222(4) ?
    N4 O3 . 1.232(3) ?
    O4 H4B . 0.816(10) ?
    O4 H4A . 0.814(10) ?
loop_
    _geom_angle_atom_site_label_1
    _geom_angle_atom_site_label_2
    _geom_angle_atom_site_label_3
    _geom_angle_site_symmetry_1
    _geom_angle_site_symmetry_3
    _geom_angle
    _geom_angle_publ_flag
    N1 Cd1 N1 . 3_766 180.00(4) ?
    N1 Cd1 O4 . . 86.81(9) ?
    N1 Cd1 O4 3_766 . 93.19(9) ?
    N1 Cd1 O4 . 3_766 93.19(9) ?
    N1 Cd1 O4 3_766 3_766 86.81(9) ?
    O4 Cd1 O4 . 3_766 180.0 ?
    N1 Cd1 O1 . . 92.58(9) ?
    N1 Cd1 O1 3_766 . 87.42(9) ?
    O4 Cd1 O1 . . 71.89(9) ?
    O4 Cd1 O1 3_766 . 108.11(9) ?
    N1 Cd1 O1 . 3_766 87.42(9) ?
    N1 Cd1 O1 3_766 3_766 92.58(9) ?
    O4 Cd1 O1 . 3_766 108.11(9) ?
    O4 Cd1 O1 3_766 3_766 71.89(9) ?
    O1 Cd1 O1 . 3_766 180.00(7) ?
    N1 C1 C2 . . 124.1(3) ?
    N1 C1 H1 . . 118.0 ?
    C2 C1 H1 . . 118.0 ?
    C1 C2 C3 . . 119.4(3) ?
    C1 C2 H2 . . 120.3 ?
    C3 C2 H2 . . 120.3 ?
    C4 C3 C2 . . 116.9(2) ?
    C4 C3 C6 . . 122.3(3) ?
    C2 C3 C6 . . 120.8(2) ?
    C5 C4 C3 . . 119.9(3) ?
    C5 C4 H4 . . 120.0 ?
    C3 C4 H4 . . 120.0 ?
    N1 C5 C4 . . 123.4(3) ?
    N1 C5 H5 . . 118.3 ?
    C4 C5 H5 . . 118.3 ?
    N2 C6 N3 . . 110.6(2) ?
    N2 C6 C3 . . 125.8(2) ?
    N3 C6 C3 . . 123.6(2) ?
    C8 C7 N2 . . 110.6(3) ?
    C8 C7 H7 . . 124.7 ?
    N2 C7 H7 . . 124.7 ?
    C7 C8 N3 . . 105.9(3) ?
    C7 C8 H8 . . 127.1 ?
    N3 C8 H8 . . 127.1 ?
    C1 N1 C5 . . 116.4(3) ?
    C1 N1 Cd1 . . 121.42(18) ?
    C5 N1 Cd1 . . 121.97(19) ?
    C6 N2 C7 . . 105.5(2) ?
    C6 N3 C8 . . 107.4(3) ?
    C6 N3 H3 . . 126.3 ?
    C8 N3 H3 . . 126.3 ?
    O1 N4 O2 . . 118.2(3) ?
    O1 N4 O3 . . 122.4(3) ?
    O2 N4 O3 . . 119.4(3) ?
    N4 O1 Cd1 . . 109.1(2) ?
    Cd1 O4 H4B . . 126(3) ?
    Cd1 O4 H4A . . 123(3) ?
    H4B O4 H4A . . 111(2) ?
loop_
    _geom_torsion_atom_site_label_1
    _geom_torsion_atom_site_label_2
    _geom_torsion_atom_site_label_3
    _geom_torsion_atom_site_label_4
    _geom_torsion_site_symmetry_1
    _geom_torsion_site_symmetry_2
    _geom_torsion_site_symmetry_3
    _geom_torsion_site_symmetry_4
    _geom_torsion
    _geom_torsion_publ_flag
    N1 C1 C2 C3 . . . . -0.9(5) ?
    C1 C2 C3 C4 . . . . 1.1(5) ?
    C1 C2 C3 C6 . . . . -178.3(3) ?
    C2 C3 C4 C5 . . . . -1.0(5) ?
    C6 C3 C4 C5 . . . . 178.4(3) ?
    C3 C4 C5 N1 . . . . 0.7(6) ?
    C4 C3 C6 N2 . . . . -179.0(3) ?
    C2 C3 C6 N2 . . . . 0.4(4) ?
    C4 C3 C6 N3 . . . . 0.1(4) ?
    C2 C3 C6 N3 . . . . 179.4(3) ?
    N2 C7 C8 N3 . . . . 0.5(4) ?
    C2 C1 N1 C5 . . . . 0.6(5) ?
    C2 C1 N1 Cd1 . . . . 175.5(3) ?
    C4 C5 N1 C1 . . . . -0.5(5) ?
    C4 C5 N1 Cd1 . . . . -175.3(3) ?
    N1 Cd1 N1 C1 3_766 . . . 72(15) ?
    O4 Cd1 N1 C1 . . . . -53.1(3) ?
    O4 Cd1 N1 C1 3_766 . . . 126.9(3) ?
    O1 Cd1 N1 C1 . . . . 18.6(3) ?
    O1 Cd1 N1 C1 3_766 . . . -161.4(3) ?
    N1 Cd1 N1 C5 3_766 . . . -114(15) ?
    O4 Cd1 N1 C5 . . . . 121.5(3) ?
    O4 Cd1 N1 C5 3_766 . . . -58.5(3) ?
    O1 Cd1 N1 C5 . . . . -166.8(3) ?
    O1 Cd1 N1 C5 3_766 . . . 13.2(3) ?
    N3 C6 N2 C7 . . . . 0.5(3) ?
    C3 C6 N2 C7 . . . . 179.7(3) ?
    C8 C7 N2 C6 . . . . -0.6(4) ?
    N2 C6 N3 C8 . . . . -0.2(4) ?
    C3 C6 N3 C8 . . . . -179.4(3) ?
    C7 C8 N3 C6 . . . . -0.2(4) ?
    O2 N4 O1 Cd1 . . . . -6.3(4) ?
    O3 N4 O1 Cd1 . . . . 173.7(2) ?
    N1 Cd1 O1 N4 . . . . 77.8(2) ?
    N1 Cd1 O1 N4 3_766 . . . -102.2(2) ?
    O4 Cd1 O1 N4 . . . . 163.6(2) ?
    O4 Cd1 O1 N4 3_766 . . . -16.4(2) ?
    O1 Cd1 O1 N4 3_766 . . . 29(12) ?
loop_
    _geom_hbond_atom_site_label_D
    _geom_hbond_atom_site_label_H
    _geom_hbond_atom_site_label_A
    _geom_hbond_site_symmetry_A
    _geom_hbond_distance_DH
    _geom_hbond_distance_HA
    _geom_hbond_distance_DA
    _geom_hbond_angle_DHA
    N3 H3 O3 2_645 0.86 2.10 2.923(3) 159.5
    O4 H4B N2 4_676 0.816(10) 1.982(12) 2.796(3) 174(4)
    O4 H4A O2 1_655 0.814(10) 2.135(12) 2.946(4) 174(4)
    O4 H4A O3 1_655 0.814(10) 2.65(3) 3.197(3) 126(3)
_iucr_refine_instructions_details
;
TITL t in P2(1)/n
CELL 0.71073   7.2508  12.1372  12.3509  90.000 102.278  90.000
ZERR   4.00   0.0007   0.0012   0.0012   0.000   0.002   0.000
LATT 1
SYMM 0.5-X, 0.5+Y, 0.5-Z
SFAC C  H  N  O  Cd
UNIT 32 36 16 16 2
OMIT   0.00  56.00
L.S. 4
ACTA
BOND $H
FMAP 2
PLAN 20
DFIX 0.82 0.01 O4 H4A O4 H4B
DFIX 1.35 0.02 H4A H4B
SIZE 0.16 0.12 0.10
CONF
HTAB O4 O3_$3
HTAB O4 O2_$3
EQIV $3 X+1, Y, Z
HTAB O4 N2_$2
EQIV $2 1/2+X, 3/2-Y, Z+1/2
HTAB N3 O3_$1
EQIV $1 3/2-X, Y-1/2, 1/2-Z
HTAB
FREE O1   O2
WGHT  0.025200  1.069600
FVAR  0.257980
TEMP 25
Cd1    5   1.000000  0.500000  0.500000 10.500000  0.050520  0.034770 =
           0.025280  0.001150 -0.000340 -0.009650
C1     1   0.839576  0.614163  0.267098 11.000000  0.071270  0.037240 =
           0.029680 -0.003250  0.007320 -0.002340
AFIX 43
H1     2   0.846490  0.675375  0.313079 11.000000 -1.200000
AFIX 0
C2     1   0.782273  0.630102  0.155049 11.000000  0.069500  0.035630 =
           0.030330  0.001730  0.007940  0.004650
AFIX 43
H2     2   0.749835  0.700176  0.126882 11.000000 -1.200000
AFIX 0
C3     1   0.773163  0.540790  0.084186 11.000000  0.038810  0.034600 =
           0.027930  0.000760  0.004960 -0.002980
C4     1   0.820480  0.438950  0.132531 11.000000  0.081490  0.031800 =
           0.030560 -0.004100 -0.001050 -0.001160
AFIX 43
H4     2   0.814636  0.376378  0.088471 11.000000 -1.200000
AFIX 0
C5     1   0.876125  0.430401  0.245751 11.000000  0.073580  0.035510 =
           0.033280  0.003640 -0.003990 -0.003230
AFIX 43
H5     2   0.908566  0.361199  0.276237 11.000000 -1.200000
AFIX 0
C6     1   0.717630  0.555357 -0.035926 11.000000  0.038880  0.033170 =
           0.028510 -0.001150  0.005910  0.000110
C7     1   0.632294  0.624122 -0.198354 11.000000  0.065230  0.054740 =
           0.028370  0.007880  0.004940  0.011240
AFIX 43
H7     2   0.595006  0.674849 -0.255233 11.000000 -1.200000
AFIX 0
C8     1   0.653443  0.515415 -0.213204 11.000000  0.068580  0.055560 =
           0.025240 -0.002010  0.004470  0.002020
AFIX 43
H8     2   0.634991  0.477907 -0.280309 11.000000 -1.200000
AFIX 0
N1     3   0.885995  0.516346  0.314211 11.000000  0.052290  0.036770 =
           0.026680  0.000740  0.001360 -0.007980
N2     3   0.673270  0.649666 -0.087942 11.000000  0.057770  0.039260 =
           0.030250  0.002670  0.008340  0.007740
N3     3   0.707502  0.471502 -0.109643 11.000000  0.061530  0.035570 =
           0.029310 -0.002900  0.005540  0.001630
AFIX 43
H3     2   0.730882  0.403200 -0.093941 11.000000 -1.200000
AFIX 0
N4     3   0.708445  0.678535  0.534043 11.000000  0.045980  0.038690 =
           0.040760  0.011210  0.014190  0.005640
O1     4   0.876568  0.685298  0.538420 11.000000  0.044610  0.111200 =
           0.068080  0.007710  0.011240  0.008200
O2     4   0.629690  0.591379  0.503711 11.000000  0.113910  0.036720 =
           0.151020 -0.021850  0.055220 -0.013110
O3     4   0.615569  0.755863  0.559026 11.000000  0.065420  0.038930 =
           0.070040  0.002070  0.027080  0.010750
O4     4   1.222028  0.630595  0.479992 11.000000  0.041760  0.038630 =
           0.088610  0.010120  0.007540 -0.004490
H4B    2   1.200367  0.694457  0.460721 11.000000 -1.500000
H4A    2   1.334229  0.616647  0.489912 11.000000 -1.500000
Q1     1   0.886000  0.750000  0.576100 11.000000  0.050000      0.73
Q2     1   0.755200  0.591400  0.521400 11.000000  0.050000      0.62
Q3     1   1.073700  0.518100  0.461900 11.000000  0.050000      0.53
Q4     1   0.997700  0.566100  0.494500 11.000000  0.050000      0.33
Q5     1   0.602500  0.628400  0.451300 11.000000  0.050000      0.29
Q6     1   1.109400  0.604300  0.440500 11.000000  0.050000      0.28
Q7     1   0.823900  0.495500  0.103700 11.000000  0.050000      0.26
Q8     1   0.693100  0.496200 -0.160900 11.000000  0.050000      0.26
Q9     1   0.811400  0.586800  0.111800 11.000000  0.050000      0.25
Q10    1   0.714500  0.700500 -0.068600 11.000000  0.050000      0.24
Q11    1   0.602300  0.589300  0.535800 11.000000  0.050000      0.23
Q12    1   0.737800  0.551400  0.025900 11.000000  0.050000      0.22
Q13    1   0.922300  0.512500  0.373400 11.000000  0.050000      0.21
Q14    1   0.615000  0.677700 -0.066400 11.000000  0.050000      0.21
Q15    1   0.830600  0.362100  0.297000 11.000000  0.050000      0.21
Q16    1   0.713700  0.503100 -0.066300 11.000000  0.050000      0.20
Q17    1   1.301300  0.618500  0.463200 11.000000  0.050000      0.20
Q18    1   0.924100  0.477000  0.282700 11.000000  0.050000      0.19
Q19    1   1.245300  0.604900  0.446100 11.000000  0.050000      0.19
Q20    1   0.913700  0.556400  0.286100 11.000000  0.050000      0.18
HKLF 4
END
;
data_global
_journal_date_recd_electronic     2012-12-02
_journal_date_accepted     2012-12-14
_journal_name_full     'Acta Crystallographica, Section E'
_journal_year     2013
_journal_volume     69
_journal_issue      1
_journal_page_first     m67
_journal_page_last     m67
_journal_paper_category     QM
_journal_paper_doi     10.1107/S1600536812050908
_journal_coeditor_code     IM2415
_publ_contact_author     'Jin, Chuan-Ming'
_publ_contact_author_email     'jincm1999@yahoo.com'
_publ_contact_author_fax     '+86-714-6571396'
_publ_contact_author_phone     '+86-714-6574262'
_publ_section_title
;\
Diaquabis[4-(1<i>H</i>-imidazol-2-yl)pyridine-\k<i>N</i>]bis(nitrato-\
\k<i>O</i>)cadmium
;
loop_
    _publ_author_name
    _publ_author_address
    'Zhang, Chuan-Yue'
;
Hubei Key Laboratory of Pollutant Analysis & Reuse Technology,
College of Chemistry and Environmental Engineering
Hubei Normal University, Huangshi 435002
People's Republic of China
;
    'Wang, Tao'
;
Hubei Key Laboratory of Pollutant Analysis & Reuse Technology,
College of Chemistry and Environmental Engineering
Hubei Normal University, Huangshi 435002
People's Republic of China
;
    'Jin, Chuan-Ming'
;
Hubei Key Laboratory of Pollutant Analysis & Reuse Technology,
College of Chemistry and Environmental Engineering
Hubei Normal University, Huangshi 435002
People's Republic of China
;
