# Supplementary material for: Diaqua­bis­[4-(1H-imidazol-2-yl)pyridine-κN]bis­(nitrato-κO)cadmium
Source: Acta Crystallogr Sect E Struct Rep Online. 2012 Dec 22;69(Pt 1):m67. doi: 10.1107/S1600536812050908 (PMC3588280; doi:10.1107/S1600536812050908)
Supplement: Supplementary file 2 [file e-69-00m67-Isup2.hkl]

# 
# h,k,l, Fc-squared, Fo-squared, sigma(Fo-squared) and status flag 
# 
data_I
_shelx_title ' t in P2(1)/n' 
_shelx_refln_list_code          4 
_shelx_F_calc_maximum      212.90 
_exptl_crystal_F_000       564.00 
_reflns_d_resolution_high  0.7570 
 
loop_ 
 _symmetry_equiv_pos_as_xyz 
 'x, y, z' 
 '-x+1/2, y+1/2, -z+1/2' 
 '-x, -y, -z' 
 'x-1/2, -y-1/2, z-1/2' 
 
_cell_length_a     7.2508 
_cell_length_b    12.1372 
_cell_length_c    12.3509 
_cell_angle_alpha  90.000 
_cell_angle_beta  102.278 
_cell_angle_gamma  90.000 
 
_shelx_F_squared_multiplier     1.000 
 
loop_ 
 _refln_index_h 
 _refln_index_k 
 _refln_index_l 
 _refln_F_squared_calc 
 _refln_F_squared_meas 
 _refln_F_squared_sigma 
 _refln_observed_status 
   2   0   0     4608.90     5067.21    109.16 o 
   4   0   0      215.18      202.22      9.32 o 
   6   0   0      689.20      602.24     24.79 o 
   8   0   0      326.76      329.37     20.44 o 
   1   1   0     9044.48     9133.24    188.80 o 
   2   1   0     2476.98     2408.60     11.30 o 
   3   1   0     4239.02     4283.53     36.07 o 
   4   1   0      238.48      224.72      4.77 o 
   5   1   0      773.06      805.31     36.36 o 
   6   1   0       21.04       21.96      3.49 o 
   7   1   0      327.44      299.65     12.80 o 
   8   1   0       11.30       15.41      3.46 o 
   9   1   0      121.75      102.46      8.34 o 
   0   2   0    23944.38    20340.98    728.98 o 
   1   2   0     6314.54     6730.04    130.82 o 
   2   2   0     1556.55     1391.45     21.94 o 
   3   2   0      231.01      196.80      6.46 o 
   4   2   0     2830.92     2907.75     29.07 o 
   5   2   0      175.92      147.73      5.68 o 
   6   2   0      670.96      598.49     17.58 o 
   7   2   0        1.57        3.08      3.46 o 
   8   2   0      147.30      156.74      9.24 o 
   9   2   0        2.20        2.60      2.39 o 
   1   3   0     6202.66     6496.42    141.10 o 
   2   3   0      519.77      624.99     10.77 o 
   3   3   0     4111.75     4171.03     75.96 o 
   4   3   0       68.42       60.82      4.03 o 
   5   3   0      828.13      770.70     35.91 o 
   6   3   0       15.31       24.75      3.00 o 
   7   3   0      326.43      314.43     20.96 o 
   8   3   0        0.42        2.33      1.99 o 
   9   3   0       45.54       50.34      5.71 o 
   0   4   0     1719.63     1827.15     38.85 o 
   1   4   0      538.19      521.02     16.22 o 
   2   4   0     8295.55     8687.69    305.85 o 
   3   4   0        0.01        7.73      1.64 o 
   4   4   0     1147.49     1133.03     27.65 o 
   5   4   0      112.90      124.33      7.44 o 
   6   4   0      336.13      341.78     16.88 o 
   7   4   0        1.05        6.06      3.08 o 
   8   4   0      177.14      164.82      9.81 o 
   9   4   0        5.86        4.96      3.46 o 
   1   5   0     6144.99     5996.62    102.97 o 
   2   5   0       91.71       76.28      4.12 o 
   3   5   0     2998.63     3137.25    128.25 o 
   4   5   0       32.48       35.91      4.21 o 
   5   5   0       70.68       58.70      4.39 o 
   6   5   0      171.03      165.57     14.28 o 
   7   5   0      481.81      467.55     33.13 o 
   8   5   0        0.35        1.52      3.23 o 
   0   6   0     4582.82     4488.93     65.54 o 
   1   6   0        1.96        4.70      0.64 o 
   2   6   0     1409.11     1509.33     50.69 o 
   3   6   0      105.83      107.76      4.99 o 
   4   6   0     1822.92     1841.32     84.69 o 
   5   6   0      323.08      313.28     20.81 o 
   6   6   0      522.66      554.20     21.79 o 
   7   6   0       12.75       11.54      2.06 o 
   8   6   0       69.26       66.88      6.24 o 
   1   7   0     1934.09     1937.64     31.88 o 
   2   7   0      608.66      534.42      9.83 o 
   3   7   0     2285.67     2406.83    112.00 o 
   4   7   0      172.04      169.62      6.72 o 
   5   7   0      809.13      735.60     26.47 o 
   6   7   0       29.65       37.32      6.36 o 
   7   7   0       39.70       47.81      2.99 o 
   8   7   0        0.13        0.00      2.01 o 
   0   8   0     3675.36     3923.46     49.47 o 
   1   8   0      147.93      132.05      3.91 o 
   2   8   0     1761.14     1665.58     75.30 o 
   3   8   0        4.33        8.09      1.46 o 
   4   8   0      447.46      394.35     17.12 o 
   5   8   0        2.82        5.68      2.08 o 
   6   8   0      280.37      281.98     20.66 o 
   7   8   0        5.89       10.12      2.22 o 
   1   9   0     1448.96     1412.31     23.80 o 
   2   9   0       25.24       26.78      2.18 o 
   3   9   0      709.00      737.55     24.70 o 
   4   9   0        0.04        0.00      1.22 o 
   5   9   0      753.81      723.07     39.22 o 
   6   9   0       63.43       66.65      6.14 o 
   7   9   0       43.85       59.88      6.11 o 
   0  10   0      434.82      404.93     12.26 o 
   1  10   0        0.00        1.82      1.91 o 
   2  10   0     1901.74     1844.74     91.73 o 
   3  10   0      199.63      175.42     13.90 o 
   4  10   0      240.99      253.31     12.00 o 
   5  10   0        6.33       12.19      6.69 o 
   6  10   0      183.11      184.15     10.02 o 
   7  10   0        4.96        7.88      6.69 o 
   1  11   0      614.49      640.74     12.53 o 
   2  11   0      501.88      412.29     34.56 o 
   3  11   0      875.10      864.65     55.97 o 
   4  11   0       24.31       33.09      4.66 o 
   5  11   0       99.76      111.61      7.44 o 
   6  11   0       20.75       25.78      3.59 o 
   0  12   0      409.09      435.39     15.12 o 
   1  12   0      114.77      109.21      5.74 o 
   2  12   0     1158.92     1121.64     47.78 o 
   3  12   0      149.24      139.28     11.27 o 
   4  12   0       40.04       37.15      4.92 o 
   5  12   0        3.63        5.25      1.86 o 
   6  12   0      148.02      153.42     12.32 o 
   1  13   0      452.25      465.16     16.56 o 
   2  13   0       24.83       41.60      9.54 o 
   3  13   0      350.92      327.99     14.41 o 
   4  13   0        0.36        1.41      3.23 o 
   5  13   0       71.85       94.81      9.47 o 
   0  14   0      212.14      227.93     21.26 o 
   1  14   0        1.76        2.94      2.18 o 
   2  14   0      308.19      333.95     14.50 o 
   3  14   0       48.43       55.36      6.69 o 
   4  14   0      117.56      132.68     12.17 o 
   1  15   0      304.89      294.94     21.41 o 
   2  15   0        6.21        4.94      4.13 o 
   3  15   0       71.13      111.94     10.07 o 
  -9   0   1       94.26       90.01      8.56 o 
  -7   0   1      255.70      239.81     15.63 o 
  -5   0   1     2131.47     2139.71    192.63 o 
  -3   0   1     2753.54     2577.62     19.92 o 
  -1   0   1     9266.76     9785.68     70.32 o 
   1   0   1     7095.97     7588.58     44.48 o 
   3   0   1     2308.17     2127.65     19.26 o 
   5   0   1     1372.28     1345.58     34.56 o 
   7   0   1      428.55      398.94     21.79 o 
  -9   1   1        0.20        1.54      2.18 o 
  -8   1   1      189.34      187.21     10.29 o 
  -7   1   1       12.38       24.96      8.34 o 
  -6   1   1      488.57      403.59     24.94 o 
  -5   1   1      291.98      291.21     10.35 o 
  -4   1   1       14.23       16.22      5.98 o 
  -3   1   1     4340.68     4511.46     19.22 o 
  -2   1   1    45325.09    45316.85    461.19 o 
  -1   1   1       60.12       47.55      1.65 o 
   0   1   1     4238.70     4188.91    136.49 o 
   1   1   1     1475.94     1402.58     36.93 o 
   2   1   1      240.28      220.27      4.70 o 
   3   1   1      300.71      344.95      8.31 o 
   4   1   1     2878.44     2920.39     34.38 o 
   5   1   1       43.33       39.33      3.82 o 
   6   1   1      661.16      579.39     17.64 o 
   7   1   1       12.11       24.85      7.06 o 
   8   1   1      245.84      240.23     12.06 o 
  -9   2   1      106.21       94.21     15.63 o 
  -8   2   1       57.95       65.06      6.76 o 
  -7   2   1       77.89       74.88      5.42 o 
  -6   2   1       72.57       56.43      3.83 o 
  -5   2   1     1184.97     1206.53     33.73 o 
  -4   2   1       84.34       94.22      2.69 o 
  -3   2   1     5564.54     5959.53     43.69 o 
  -2   2   1      537.77      559.57      6.68 o 
  -1   2   1    12550.14    12382.75    582.63 o 
   0   2   1      308.50      272.24      9.82 o 
   1   2   1     4993.36     4856.97    190.98 o 
   2   2   1       15.02       22.17      4.81 o 
   3   2   1     1221.32     1175.36     35.95 o 
   4   2   1      581.12      510.97     18.30 o 
   5   2   1     1624.92     1643.61     27.89 o 
   6   2   1      182.92      162.83      8.87 o 
   7   2   1      336.41      343.96     14.29 o 
   8   2   1       32.28       40.80      3.98 o 
  -9   3   1        0.01        2.97      2.12 o 
  -8   3   1       73.70       68.73     12.40 o 
  -7   3   1       50.94       41.38      5.37 o 
  -6   3   1      734.86      708.26     18.95 o 
  -5   3   1       81.22       74.34      4.83 o 
  -4   3   1     1123.60     1122.87     12.05 o 
  -3   3   1      425.03      439.87      6.83 o 
  -2   3   1    15801.51    15895.88    816.87 o 
  -1   3   1     1266.85     1394.22     44.26 o 
   0   3   1      100.10      108.40      2.35 o 
   1   3   1     1112.38     1194.89     32.12 o 
   2   3   1     8844.47     8929.24    246.50 o 
   3   3   1       57.07       55.72      6.24 o 
   4   3   1      912.96      847.84     23.29 o 
   5   3   1        2.98        2.06      0.93 o 
   6   3   1     1027.79      976.86     51.89 o 
   7   3   1       47.48       39.61     10.14 o 
   8   3   1      155.76      165.97     13.82 o 
  -9   4   1       46.38       61.31      6.46 o 
  -8   4   1        1.15        0.74      2.18 o 
  -7   4   1      194.68      203.84     25.02 o 
  -6   4   1      224.14      228.30     10.37 o 
  -5   4   1     1061.06     1014.10     37.19 o 
  -4   4   1       57.43       78.44      6.39 o 
  -3   4   1     4582.96     4867.27     25.21 o 
  -2   4   1      163.45      161.56      7.71 o 
  -1   4   1     2336.75     2334.22     63.70 o 
   0   4   1        2.83        5.54      0.94 o 
   1   4   1     6488.45     6735.56    154.24 o 
   2   4   1      372.03      377.26      9.34 o 
   3   4   1     2608.75     2555.50     98.72 o 
   4   4   1        2.06        7.00      5.11 o 
   5   4   1      882.72      821.07     15.42 o 
   6   4   1       99.44      113.07      7.95 o 
   7   4   1      380.45      337.21     22.99 o 
   8   4   1        0.42        0.69      1.84 o 
  -8   5   1       94.17       91.94      6.27 o 
  -7   5   1       11.96       10.51      1.78 o 
  -6   5   1      587.27      677.37     17.74 o 
  -5   5   1       13.82       17.34      2.85 o 
  -4   5   1     1369.90     1414.48     30.20 o 
  -3   5   1       26.26       32.01      1.85 o 
  -2   5   1     3316.57     3752.16    132.34 o 
  -1   5   1     1728.97     1878.65     30.98 o 
   0   5   1     4120.63     3879.61     40.13 o 
   1   5   1      376.04      362.52      8.65 o 
   2   5   1     4187.88     4409.60    115.75 o 
   3   5   1      735.76      841.83     25.39 o 
   4   5   1     1048.79     1030.36     19.92 o 
   5   5   1      122.71      126.92      5.73 o 
   6   5   1      381.09      395.26     14.71 o 
   7   5   1       11.90       16.02      8.04 o 
   8   5   1      166.84      147.45     14.58 o 
  -8   6   1        2.44        8.41      2.70 o 
  -7   6   1      264.29      256.75     13.60 o 
  -6   6   1       17.45       20.93      6.39 o 
  -5   6   1      541.57      487.24     20.45 o 
  -4   6   1       41.97       40.97      3.60 o 
  -3   6   1      701.74      763.47     32.29 o 
  -2   6   1       77.30       67.43      3.17 o 
  -1   6   1     5404.96     5262.66     71.62 o 
   0   6   1       13.20       16.72      1.18 o 
   1   6   1    11232.20    11251.13    126.85 o 
   2   6   1      339.26      330.64     12.69 o 
   3   6   1      351.73      333.14     23.12 o 
   4   6   1        4.94        7.05      1.28 o 
   5   6   1      155.95      144.31      7.75 o 
   6   6   1        0.05        0.00      1.07 o 
   7   6   1      529.99      507.19     26.07 o 
   8   6   1        2.02        0.00      2.10 o 
  -8   7   1      118.60      104.12      7.33 o 
  -7   7   1       31.05       47.58      4.69 o 
  -6   7   1      160.44      183.14      7.63 o 
  -5   7   1       27.41       25.56      3.26 o 
  -4   7   1     1423.59     1386.50     84.46 o 
  -3   7   1      174.94      174.34     12.56 o 
  -2   7   1     2691.88     2809.99     74.63 o 
  -1   7   1      138.47      124.11      3.83 o 
   0   7   1     3018.89     2976.00     29.32 o 
   1   7   1        0.30        1.26      0.84 o 
   2   7   1      627.63      617.20     21.36 o 
   3   7   1        0.60        3.38      1.75 o 
   4   7   1     1898.84     1869.02     65.64 o 
   5   7   1       13.92       13.39      2.06 o 
   6   7   1      261.77      272.55      8.56 o 
   7   7   1        8.04       15.71      5.43 o 
   8   7   1       88.09       81.14     14.58 o 
  -7   8   1      101.06      116.41      7.22 o 
  -6   8   1        4.89        1.06      2.25 o 
  -5   8   1     1335.69     1253.57     59.95 o 
  -4   8   1       29.22       37.93      3.29 o 
  -3   8   1      607.30      601.47     29.33 o 
  -2   8   1      125.00      123.83      5.27 o 
  -1   8   1     1351.84     1316.33     16.29 o 
   0   8   1       14.13       15.56      1.66 o 
   1   8   1     2285.81     2367.19     29.12 o 
   2   8   1       69.85       77.93      3.97 o 
   3   8   1     1113.43     1122.07     58.63 o 
   4   8   1       82.78       87.90      6.30 o 
   5   8   1      666.34      639.39     29.71 o 
   6   8   1       39.90       45.50      2.84 o 
   7   8   1      101.02      103.20      6.07 o 
  -7   9   1        0.09        0.00      1.91 o 
  -6   9   1       94.58       90.84      8.26 o 
  -5   9   1       36.92       30.81      4.36 o 
  -4   9   1     1028.62     1006.37     59.95 o 
  -3   9   1      676.26      667.93     36.51 o 
  -2   9   1      925.37      904.30     94.06 o 
  -1   9   1     1024.98      956.27     14.97 o 
   0   9   1     2713.30     2602.73     50.24 o 
   1   9   1       18.78       28.21      2.16 o 
   2   9   1      584.86      539.27     12.21 o 
   3   9   1        0.03        0.56      0.86 o 
   4   9   1      735.30      763.90     23.98 o 
   5   9   1        0.15        4.35      1.23 o 
   6   9   1      278.94      276.26     12.63 o 
   7   9   1       22.10       37.27      4.57 o 
  -7  10   1      143.30      142.52      8.61 o 
  -6  10   1        1.59        6.55      5.48 o 
  -5  10   1      111.91      117.08      7.75 o 
  -4  10   1       66.76       64.67      6.25 o 
  -3  10   1     1101.57     1087.71     37.26 o 
  -2  10   1      216.35      183.45      8.21 o 
  -1  10   1     1171.07     1135.58     25.11 o 
   0  10   1      437.27      418.87      8.29 o 
   1  10   1     1084.54     1095.78     15.86 o 
   2  10   1       25.57       42.00      4.12 o 
   3  10   1      684.74      656.92     30.14 o 
   4  10   1       62.88       58.52      9.09 o 
   5  10   1      187.82      213.69     18.26 o 
   6  10   1        9.94        9.93      2.37 o 
   7  10   1      128.62      132.35      8.17 o 
  -6  11   1      103.45       90.92      6.64 o 
  -5  11   1       44.68       54.51      6.90 o 
  -4  11   1      453.19      453.05     16.98 o 
  -3  11   1       94.03       83.81      6.59 o 
  -2  11   1      219.22      219.54     10.72 o 
  -1  11   1       68.67       87.75      4.21 o 
   0  11   1     2714.82     2820.17     42.07 o 
   1  11   1       65.91       57.17      4.25 o 
   2  11   1      344.49      332.10     14.58 o 
   3  11   1       40.39       55.46      7.74 o 
   4  11   1      152.82      168.86      9.88 o 
   5  11   1        1.61        3.17      1.69 o 
   6  11   1      219.84      221.11     11.58 o 
  -5  12   1      167.05      160.34      9.45 o 
  -4  12   1      183.83      178.34     10.14 o 
  -3  12   1      864.17      830.01     34.11 o 
  -2  12   1        2.12        2.35      1.43 o 
  -1  12   1      207.75      225.05      8.59 o 
   0  12   1      133.01      127.59      5.38 o 
   1  12   1      464.09      546.98     17.41 o 
   2  12   1       65.93       67.76      5.50 o 
   3  12   1      451.14      441.14     16.66 o 
   4  12   1       37.29       41.56      5.42 o 
   5  12   1      195.05      179.54     10.14 o 
  -5  13   1       69.89       65.11      5.89 o 
  -4  13   1      368.56      351.30     19.68 o 
  -3  13   1        5.06        7.41      2.70 o 
  -2  13   1      309.25      350.81     23.44 o 
  -1  13   1      185.69      238.00     24.34 o 
   0  13   1      414.27      430.28     11.69 o 
   1  13   1      465.00      492.87     17.31 o 
   2  13   1      330.24      361.60     16.38 o 
   3  13   1        6.99        5.92      1.95 o 
   4  13   1      205.92      224.37     12.00 o 
   5  13   1        2.24        9.77      3.16 o 
  -4  14   1       40.57       30.89     14.80 o 
  -3  14   1      166.92      177.20     16.75 o 
  -2  14   1        0.68        0.00      1.58 o 
  -1  14   1      495.40      512.72     24.49 o 
   0  14   1        3.18        4.36      1.19 o 
   1  14   1      326.98      326.90     14.05 o 
   2  14   1        4.70       13.94      3.46 o 
   3  14   1       97.89      106.84      7.57 o 
   4  14   1        0.35        8.26      3.31 o 
  -3  15   1        0.04        0.00      3.01 o 
  -2  15   1      234.73      291.31     17.36 o 
  -1  15   1        4.64       12.86      4.06 o 
   0  15   1      208.66      224.34      9.28 o 
   1  15   1        3.87        2.79      1.73 o 
   2  15   1       72.91       74.46      6.10 o 
   3  15   1        0.17        8.26      3.16 o 
  -8   0   2      228.46      221.48     15.93 o 
  -6   0   2       11.17        8.41      2.70 o 
  -4   0   2    11856.51    12181.34     88.65 o 
  -2   0   2      356.35      489.40     11.57 o 
   0   0   2    22798.03    22817.89    130.67 o 
   2   0   2     3503.15     4029.73    125.62 o 
   4   0   2     1217.61     1161.20     27.35 o 
   6   0   2      857.78      756.11     29.00 o 
   8   0   2       86.21      119.01     11.27 o 
  -9   1   2       53.87       53.04      3.88 o 
  -8   1   2       51.61       62.55      4.96 o 
  -7   1   2      403.39      349.52     13.65 o 
  -6   1   2      352.02      294.53     23.77 o 
  -5   1   2      764.64      793.72     10.56 o 
  -4   1   2      546.42      455.66      7.01 o 
  -3   1   2     9586.22    10033.48    120.56 o 
  -2   1   2      638.58      628.72     17.20 o 
  -1   1   2     4082.10     4071.12    188.93 o 
   0   1   2      225.46      239.81      6.05 o 
   1   1   2     2125.86     2190.22     18.26 o 
   2   1   2      290.19      310.91     14.10 o 
   3   1   2     3455.15     3563.30     77.33 o 
   4   1   2      315.10      299.59     10.69 o 
   5   1   2     1796.27     1847.78     29.48 o 
   6   1   2       20.96       21.49      3.40 o 
   7   1   2      319.22      303.14     13.39 o 
   8   1   2        3.06        8.19      1.86 o 
  -9   2   2        0.28        2.41      7.96 o 
  -8   2   2      150.41      157.88      9.26 o 
  -7   2   2        1.77        0.88      1.44 o 
  -6   2   2      185.59      169.64      8.00 o 
  -5   2   2       28.21       23.85      1.63 o 
  -4   2   2     9197.24     9868.49    153.07 o 
  -3   2   2       98.76       80.27      2.98 o 
  -2   2   2     2243.20     2265.66     23.61 o 
  -1   2   2      369.42      364.75      9.71 o 
   0   2   2      344.37      306.33      7.63 o 
   1   2   2       24.03       34.82      1.98 o 
   2   2   2     6490.35     6377.91    100.62 o 
   3   2   2      513.91      540.19      9.63 o 
   4   2   2     3122.59     3222.12     46.02 o 
   5   2   2        0.04        3.90      0.91 o 
   6   2   2      972.47      938.80     37.11 o 
   7   2   2        0.81        1.32      1.43 o 
   8   2   2       35.08       49.41      4.14 o 
  -9   3   2       11.60       14.40      2.63 o 
  -8   3   2        2.03        3.60      1.69 o 
  -7   3   2      156.58      167.68     22.31 o 
  -6   3   2       56.64       39.24      3.75 o 
  -5   3   2     2503.43     2531.58     64.24 o 
  -4   3   2     1209.82     1224.43     15.47 o 
  -3   3   2     2507.73     2662.16     18.73 o 
  -2   3   2       42.24       64.24      2.13 o 
  -1   3   2     8143.89     8093.28    246.56 o 
   0   3   2     1521.87     1640.19     33.86 o 
   1   3   2     1520.60     1589.40     17.53 o 
   2   3   2        1.37        1.91      0.54 o 
   3   3   2     3307.83     3288.11    115.56 o 
   4   3   2       44.34       66.41      5.63 o 
   5   3   2     1502.42     1540.59     39.50 o 
   6   3   2        0.45        3.10      1.50 o 
   7   3   2      357.06      330.08     14.29 o 
   8   3   2       11.28       23.30      7.14 o 
  -9   4   2       10.49        9.62      3.46 o 
  -8   4   2      139.34      131.52     15.33 o 
  -7   4   2       15.84       23.67      3.46 o 
  -6   4   2      282.13      317.51     11.53 o 
  -5   4   2       92.91      110.51      6.05 o 
  -4   4   2     1430.25     1511.80     37.04 o 
  -3   4   2      297.39      264.63     10.97 o 
  -2   4   2    10656.72    10772.75    345.75 o 
  -1   4   2      134.70      112.65      5.00 o 
   0   4   2     3354.32     3414.02     73.37 o 
   1   4   2      536.30      630.95     15.37 o 
   2   4   2     2124.12     2186.45     29.23 o 
   3   4   2      237.45      273.61     12.51 o 
   4   4   2     1191.30     1145.55     28.47 o 
   5   4   2       26.05       39.37      6.45 o 
   6   4   2      784.66      792.17     22.74 o 
   7   4   2       19.84       18.05      2.76 o 
   8   4   2      130.15      140.41      8.23 o 
  -8   5   2        2.17        8.84      2.55 o 
  -7   5   2      522.33      548.52     16.68 o 
  -6   5   2      178.07      187.77      8.71 o 
  -5   5   2      457.94      471.81     13.42 o 
  -4   5   2      197.19      202.53     11.65 o 
  -3   5   2      866.75      862.81     24.75 o 
  -2   5   2       53.73       49.77      3.80 o 
  -1   5   2     9724.94     9913.44    171.28 o 
   0   5   2      354.35      385.25      8.59 o 
   1   5   2     5105.72     4746.67    110.28 o 
   2   5   2       49.36       67.19      3.34 o 
   3   5   2     1199.78     1197.32     53.42 o 
   4   5   2       94.12       93.57      4.71 o 
   5   5   2      532.73      485.15     12.24 o 
   6   5   2      130.37      134.95      6.29 o 
   7   5   2      407.29      398.99     18.93 o 
   8   5   2        0.45        0.00      2.07 o 
  -8   6   2       48.78       39.27      4.93 o 
  -7   6   2        0.44        3.61      4.73 o 
  -6   6   2      596.58      586.27     38.54 o 
  -5   6   2       36.58       42.79      3.57 o 
  -4   6   2     2373.61     2408.30    149.76 o 
  -3   6   2        5.14        6.01      0.75 o 
  -2   6   2      946.74     1057.24     26.69 o 
  -1   6   2      798.35      825.86     12.98 o 
   0   6   2     2510.08     2442.76     41.46 o 
   1   6   2     2132.90     2420.62     62.61 o 
   2   6   2     2493.68     2425.40     60.77 o 
   3   6   2      560.44      565.95     16.70 o 
   4   6   2     1388.07     1377.60     24.81 o 
   5   6   2      115.05      115.79      7.49 o 
   6   6   2      425.25      452.49     19.15 o 
   7   6   2        0.84        4.73      6.61 o 
   8   6   2       96.24       89.64      6.35 o 
  -8   7   2       10.53        4.98      2.12 o 
  -7   7   2      171.96      170.17     18.63 o 
  -6   7   2       11.79       21.70      2.99 o 
  -5   7   2      440.41      392.90     34.71 o 
  -4   7   2      181.17      179.53     14.05 o 
  -3   7   2     1335.11     1405.82     53.22 o 
  -2   7   2      149.56      152.68      4.28 o 
  -1   7   2     5232.13     5364.85     75.42 o 
   0   7   2        8.42        3.34      0.75 o 
   1   7   2     1635.55     1551.61     24.00 o 
   2   7   2      796.14      725.81     30.88 o 
   3   7   2      530.33      514.35     24.72 o 
   4   7   2       21.29       24.53      3.21 o 
   5   7   2     1165.05     1052.76     37.48 o 
   6   7   2        0.64        1.76      1.15 o 
   7   7   2      111.84      112.54      7.96 o 
   8   7   2       10.36        6.01      3.16 o 
  -8   8   2       65.42       80.99      7.81 o 
  -7   8   2       19.33       31.79      4.49 o 
  -6   8   2      118.21      131.30     11.04 o 
  -5   8   2      101.95       95.17     12.02 o 
  -4   8   2     1143.42     1115.01     89.48 o 
  -3   8   2       50.01       49.06      3.21 o 
  -2   8   2     2999.19     2887.50    118.97 o 
  -1   8   2        2.25        1.30      0.42 o 
   0   8   2      931.59      906.27     11.19 o 
   1   8   2        0.15        2.60      0.72 o 
   2   8   2     1669.84     1773.27     61.29 o 
   3   8   2        7.61       11.06      1.72 o 
   4   8   2      668.88      641.78     24.43 o 
   5   8   2        6.36        7.02      1.07 o 
   6   8   2      289.25      262.12     13.86 o 
   7   8   2       20.87       24.93      3.60 o 
  -7   9   2       51.85       51.20      8.04 o 
  -6   9   2        7.36       10.29      4.58 o 
  -5   9   2      494.63      466.27     55.82 o 
  -4   9   2       85.42       86.46      6.36 o 
  -3   9   2      844.70      837.08     75.66 o 
  -2   9   2       78.91       81.21      6.18 o 
  -1   9   2     2207.43     2174.19     32.24 o 
   0   9   2       10.91       11.89      1.38 o 
   1   9   2     1000.05      952.63     21.51 o 
   2   9   2        1.60        2.18      0.86 o 
   3   9   2      350.19      344.56     10.39 o 
   4   9   2       20.95       23.01      3.01 o 
   5   9   2      756.16      748.33     19.19 o 
   6   9   2       67.52       63.22      5.26 o 
   7   9   2       94.07      105.21      5.38 o 
  -7  10   2       24.89       35.02     11.34 o 
  -6  10   2      377.80      331.88     14.69 o 
  -5  10   2      112.14      125.34      7.91 o 
  -4  10   2      127.93      157.51     16.90 o 
  -3  10   2        0.04        1.85      1.37 o 
  -2  10   2     1855.97     1653.78    147.68 o 
  -1  10   2      689.91      711.54     15.86 o 
   0  10   2      475.88      489.50      9.14 o 
   1  10   2      886.16      934.29     28.64 o 
   2  10   2      918.45      842.09     23.90 o 
   3  10   2       41.89       46.62      3.63 o 
   4  10   2      843.97      852.02     27.12 o 
   5  10   2       46.68       50.51      3.71 o 
   6  10   2       79.70       88.84     10.44 o 
  -6  11   2       47.65       52.61      6.39 o 
  -5  11   2      359.83      363.60     15.39 o 
  -4  11   2       87.69       90.36      6.74 o 
  -3  11   2      605.84      563.72     18.48 o 
  -2  11   2       46.11       55.68      3.69 o 
  -1  11   2      558.81      578.90     18.16 o 
   0  11   2       19.55       19.52      1.92 o 
   1  11   2      454.23      483.02     12.45 o 
   2  11   2      124.56      102.09      5.44 o 
   3  11   2      887.01      848.89     29.38 o 
   4  11   2       27.40       33.96      4.98 o 
   5  11   2      129.83      141.00      8.82 o 
   6  11   2       16.74       18.44      4.73 o 
  -5  12   2       18.91       19.68      2.63 o 
  -4  12   2       42.30       45.51      5.99 o 
  -3  12   2       37.51       39.36      5.48 o 
  -2  12   2     1013.54     1003.08     42.75 o 
  -1  12   2       35.92       39.66      4.19 o 
   0  12   2      748.58      816.89     17.06 o 
   1  12   2        0.00        1.61      2.10 o 
   2  12   2      287.15      325.36     13.69 o 
   3  12   2       14.23       21.41      3.42 o 
   4  12   2      197.15      169.14     10.89 o 
   5  12   2       61.71       57.02      4.96 o 
  -5  13   2      207.75      208.14     29.98 o 
  -4  13   2        0.04        5.68      3.83 o 
  -3  13   2      234.00      246.85     21.64 o 
  -2  13   2       58.37       61.89      5.99 o 
  -1  13   2      477.46      523.47     16.53 o 
   0  13   2       39.64       50.00      3.60 o 
   1  13   2      199.55      202.71     10.57 o 
   2  13   2        0.02        0.38      1.88 o 
   3  13   2      362.58      326.05     18.18 o 
   4  13   2        0.03        0.13      4.51 o 
   5  13   2      140.70      143.65     12.47 o 
  -4  14   2      222.96      287.36     15.70 o 
  -3  14   2        4.86        7.88      2.25 o 
  -2  14   2      160.72      201.67     12.02 o 
  -1  14   2        3.22       10.55      1.88 o 
   0  14   2      138.18      122.30      7.85 o 
   1  14   2        7.78       16.68      3.31 o 
   2  14   2      372.62      422.87     16.58 o 
   3  14   2        3.11       15.27      3.16 o 
   4  14   2      130.74      133.73     11.57 o 
  -2  15   2       10.31       11.96      2.44 o 
  -1  15   2       94.60      115.30     13.22 o 
   0  15   2       10.32       19.63      3.46 o 
   1  15   2      334.28      363.03     22.99 o 
   2  15   2        5.65        8.72      2.70 o 
  -9   0   3      131.68      109.39      9.77 o 
  -7   0   3      147.18      160.48     12.47 o 
  -5   0   3     3872.40     4119.96     35.06 o 
  -3   0   3     4250.73     4510.95     44.18 o 
  -1   0   3     1424.24     1496.25     83.91 o 
   1   0   3    13474.00    14265.45    309.91 o 
   3   0   3     5901.13     6429.73    295.41 o 
   5   0   3     1333.71     1417.55     37.41 o 
   7   0   3       93.76       90.01      9.47 o 
  -9   1   3        0.64        4.04      2.22 o 
  -8   1   3       42.92       67.86      9.17 o 
  -7   1   3        6.78        3.05      1.43 o 
  -6   1   3     2314.19     2146.41    104.96 o 
  -5   1   3      225.02      239.93      6.40 o 
  -4   1   3      734.89      745.55     14.65 o 
  -3   1   3     1162.21     1195.08     19.76 o 
  -2   1   3      172.88      143.91      4.88 o 
  -1   1   3      400.97      391.38     15.59 o 
   0   1   3    23263.85    23206.95    465.69 o 
   1   1   3     1158.76     1183.35     20.04 o 
   2   1   3     2635.52     2719.96     47.76 o 
   3   1   3       77.67       86.36      2.99 o 
   4   1   3     3652.19     3757.91     83.35 o 
   5   1   3        0.01        0.25      1.11 o 
   6   1   3      120.31      109.57      8.11 o 
   7   1   3       36.86       53.86      4.73 o 
   8   1   3      232.19      219.08     11.85 o 
  -9   2   3       80.53       73.01     15.70 o 
  -8   2   3        3.83        1.48      1.95 o 
  -7   2   3      109.78      102.48      6.74 o 
  -6   2   3      104.32       98.69      5.73 o 
  -5   2   3     1435.96     1449.32     33.60 o 
  -4   2   3       17.81       17.17      2.82 o 
  -3   2   3     5714.47     5791.74     49.11 o 
  -2   2   3     1609.46     1638.94    100.68 o 
  -1   2   3     7031.73     7129.13    310.23 o 
   0   2   3      179.19      189.56      5.55 o 
   1   2   3     1108.90     1062.20     16.46 o 
   2   2   3      376.78      409.88      7.81 o 
   3   2   3     2966.47     3094.00     24.53 o 
   4   2   3      290.89      254.92      7.51 o 
   5   2   3     2022.84     2000.18     23.68 o 
   6   2   3       44.01       37.02      5.33 o 
   7   2   3      174.01      188.68     12.10 o 
   8   2   3       10.58        9.48      2.44 o 
  -9   3   3        0.07        0.00      2.18 o 
  -8   3   3       24.67       39.24      6.46 o 
  -7   3   3       49.25       43.94      3.50 o 
  -6   3   3     1013.88      999.61     71.37 o 
  -5   3   3       45.24       41.86      3.72 o 
  -4   3   3     1963.34     1942.36     18.43 o 
  -3   3   3       41.54       41.15      1.74 o 
  -2   3   3     9142.95     9202.11    197.14 o 
  -1   3   3      116.94      131.21      4.71 o 
   0   3   3       59.70       65.38      1.89 o 
   1   3   3     1082.05     1054.93     15.36 o 
   2   3   3     6172.89     6398.78     58.80 o 
   3   3   3      372.35      345.18      8.33 o 
   4   3   3     1807.12     1795.47     46.04 o 
   5   3   3        1.76        7.93      1.43 o 
   6   3   3      671.80      637.46     19.28 o 
   7   3   3        1.06        0.69      2.85 o 
   8   3   3      124.44      144.72      9.99 o 
  -9   4   3       20.87       26.90      5.41 o 
  -8   4   3       14.21       11.62      3.68 o 
  -7   4   3      695.43      740.18     19.53 o 
  -6   4   3      319.41      341.06     11.85 o 
  -5   4   3      590.29      589.76     14.63 o 
  -4   4   3        9.70       14.88      2.36 o 
  -3   4   3     1991.86     1932.06     64.76 o 
  -2   4   3       43.00       47.05      1.73 o 
  -1   4   3     5158.25     5126.49    150.39 o 
   0   4   3     1286.36     1311.94     26.77 o 
   1   4   3     2076.84     1965.62     54.98 o 
   2   4   3     1009.76     1081.57     24.44 o 
   3   4   3     4520.26     4700.33    106.13 o 
   4   4   3       32.77       41.00      2.97 o 
   5   4   3      806.17      754.11     15.33 o 
   6   4   3      144.72      145.24     12.70 o 
   7   4   3      228.22      246.07     15.03 o 
   8   4   3        0.17        3.91      2.18 o 
  -8   5   3       40.17       46.73      7.81 o 
  -7   5   3        0.07        3.91      2.40 o 
  -6   5   3      996.30     1073.59     24.04 o 
  -5   5   3      309.06      312.47     23.46 o 
  -4   5   3     1421.57     1327.67     50.66 o 
  -3   5   3       71.51       66.20      2.62 o 
  -2   5   3     2825.42     3068.14    130.52 o 
  -1   5   3      989.88     1041.69     27.98 o 
   0   5   3     1715.01     1532.89     46.54 o 
   1   5   3      113.54      149.77      3.94 o 
   2   5   3     2710.77     2695.82     60.16 o 
   3   5   3       83.92       90.63      4.45 o 
   4   5   3     2126.37     2134.10     48.02 o 
   5   5   3       25.81       34.90      3.72 o 
   6   5   3      318.14      320.56     11.10 o 
   7   5   3        6.87        6.08      1.73 o 
   8   5   3      101.20      116.05      7.44 o 
  -8   6   3        0.69        0.00      2.85 o 
  -7   6   3      203.52      179.77     13.07 o 
  -6   6   3        0.05        3.87      1.32 o 
  -5   6   3      269.11      242.06     33.73 o 
  -4   6   3        5.05        8.72      1.26 o 
  -3   6   3     3283.33     3403.11    141.24 o 
  -2   6   3      342.26      352.84     10.08 o 
  -1   6   3     3071.03     3055.49     50.44 o 
   0   6   3      127.28      158.02      4.00 o 
   1   6   3     3181.21     3040.27     69.49 o 
   2   6   3        0.90        2.99      0.67 o 
   3   6   3     1192.99     1144.07     14.81 o 
   4   6   3        0.05        1.75      0.87 o 
   5   6   3      462.33      415.82     11.96 o 
   6   6   3       50.62       53.93      3.54 o 
   7   6   3      332.42      329.90     14.34 o 
   8   6   3        0.17        0.00      3.16 o 
  -8   7   3      104.07       92.88     14.27 o 
  -7   7   3       70.38       85.35      6.16 o 
  -6   7   3      214.60      233.18     12.77 o 
  -5   7   3        6.21        9.74      1.69 o 
  -4   7   3     1999.29     1920.66    107.21 o 
  -3   7   3       35.18       32.55      2.99 o 
  -2   7   3      885.70      878.07     38.37 o 
  -1   7   3        0.01        5.99      0.80 o 
   0   7   3     3219.74     3206.03     55.50 o 
   1   7   3      180.02      187.50      5.13 o 
   2   7   3      681.47      659.37     12.79 o 
   3   7   3       14.10       15.28      3.76 o 
   4   7   3     1449.12     1419.92     36.87 o 
   5   7   3      128.72      119.79      6.00 o 
   6   7   3      373.11      369.79     11.94 o 
   7   7   3        3.42        4.66      2.63 o 
  -8   8   3        5.44       11.12      3.01 o 
  -7   8   3       47.60       59.20      6.76 o 
  -6   8   3       38.12       41.70      5.52 o 
  -5   8   3      984.14      981.74     68.74 o 
  -4   8   3        7.29       14.26      4.66 o 
  -3   8   3     1661.59     1694.60     28.43 o 
  -2   8   3       91.54       79.97      3.78 o 
  -1   8   3      674.33      589.70     10.26 o 
   0   8   3        0.35        2.19      0.60 o 
   1   8   3      892.76      892.20     28.17 o 
   2   8   3        8.02       10.44      2.35 o 
   3   8   3     1531.31     1575.70     60.05 o 
   4   8   3       92.30       97.76      4.58 o 
   5   8   3      854.90      798.64     28.43 o 
   6   8   3        8.26       10.11      2.49 o 
   7   8   3       62.87       66.58      4.10 o 
  -7   9   3       29.64       35.12      5.26 o 
  -6   9   3       68.66       73.59     11.80 o 
  -5   9   3       14.16       15.27      2.65 o 
  -4   9   3     1642.19     1540.85     93.01 o 
  -3   9   3       31.11       25.01      4.09 o 
  -2   9   3      254.13      246.92     17.90 o 
  -1   9   3       80.22       81.37      3.33 o 
   0   9   3     1501.38     1550.45     22.59 o 
   1   9   3       35.91       49.60      2.80 o 
   2   9   3     1916.71     1749.85     37.03 o 
   3   9   3       27.31       34.69      3.20 o 
   4   9   3      305.93      324.97     10.66 o 
   5   9   3        2.59        8.34      1.13 o 
   6   9   3      248.93      233.69      8.15 o 
   7   9   3       13.46       16.89      1.83 o 
  -7  10   3      163.34      142.00     17.88 o 
  -6  10   3       72.29       77.49      6.05 o 
  -5  10   3      115.39      104.72     13.30 o 
  -4  10   3       33.47       38.92      3.82 o 
  -3  10   3     1485.99     1511.63    117.20 o 
  -2  10   3      187.99      151.06      8.60 o 
  -1  10   3      830.97      817.80     16.79 o 
   0  10   3      201.45      187.43      6.44 o 
   1  10   3      463.93      464.68     11.85 o 
   2  10   3      145.37      132.65      6.22 o 
   3  10   3      812.39      748.21     26.22 o 
   4  10   3       35.42       33.94      3.94 o 
   5  10   3      267.05      297.85     11.43 o 
   6  10   3       45.23       52.11      4.25 o 
  -6  11   3      122.88      104.68      7.05 o 
  -5  11   3        6.64       11.73      6.46 o 
  -4  11   3      328.56      301.84     35.46 o 
  -3  11   3      124.72      123.86      7.97 o 
  -2  11   3      570.84      571.76     26.82 o 
  -1  11   3      182.47      147.59      6.04 o 
   0  11   3      746.30      780.11     18.52 o 
   1  11   3      136.74      125.07      6.13 o 
   2  11   3      950.68      872.55     17.83 o 
   3  11   3      159.26      140.43      8.91 o 
   4  11   3      175.98      171.56     13.17 o 
   5  11   3       22.89       24.52      3.76 o 
   6  11   3      181.37      180.22     10.17 o 
  -5  12   3      113.52      120.32      7.93 o 
  -4  12   3        0.38        2.43      1.64 o 
  -3  12   3      487.16      444.57     37.19 o 
  -2  12   3        2.18        3.31      2.18 o 
  -1  12   3      188.99      189.89     10.84 o 
   0  12   3        2.57        3.02      0.99 o 
   1  12   3      537.79      597.98     14.68 o 
   2  12   3       52.14       44.94      4.56 o 
   3  12   3      642.94      629.74     20.27 o 
   4  12   3       39.11       41.41      7.74 o 
   5  12   3      105.42       94.81      9.92 o 
  -5  13   3       32.09       31.86      5.11 o 
  -4  13   3      151.03      166.15      9.82 o 
  -3  13   3        4.06       11.91      1.77 o 
  -2  13   3      381.33      371.12     18.03 o 
  -1  13   3       83.78       89.46      4.47 o 
   0  13   3      304.52      320.84     16.90 o 
   1  13   3       33.04       32.61      7.81 o 
   2  13   3      363.68      371.44     22.84 o 
   3  13   3        5.61        5.71      2.55 o 
   4  13   3      162.94      147.10     13.22 o 
  -4  14   3       11.19        8.29      5.63 o 
  -3  14   3       83.81      109.46      7.59 o 
  -2  14   3        0.02        0.66      3.16 o 
  -1  14   3      407.76      444.79     13.68 o 
   0  14   3        2.79        4.08      2.48 o 
   1  14   3      345.25      290.90     19.83 o 
   2  14   3        4.94        9.17      2.70 o 
   3  14   3       92.24       81.29      9.92 o 
  -2  15   3       85.63      107.15      7.27 o 
  -1  15   3        1.22        7.66      3.46 o 
   0  15   3      286.97      333.43     21.34 o 
   1  15   3        0.95        2.85      2.40 o 
  -8   0   4      400.17      372.64     21.04 o 
  -6   0   4      342.06      321.98     11.57 o 
  -4   0   4      757.37      809.90     21.34 o 
  -2   0   4     3521.42     3387.01     38.47 o 
   0   0   4    16813.47    16659.67    403.97 o 
   2   0   4     6178.35     7166.27    245.07 o 
   4   0   4      297.57      334.56     24.79 o 
   6   0   4      623.89      528.91     25.09 o 
   8   0   4      120.46      120.96     11.57 o 
  -9   1   4       23.49       27.67      8.04 o 
  -8   1   4      129.65      144.72      8.45 o 
  -7   1   4      567.84      497.91     16.47 o 
  -6   1   4       88.64       80.86      3.40 o 
  -5   1   4     1613.08     1622.79     19.03 o 
  -4   1   4      402.10      398.49     14.27 o 
  -3   1   4     1751.32     1826.21     23.74 o 
  -2   1   4        0.52        3.14      0.62 o 
  -1   1   4     1693.78     1493.76     70.31 o 
   0   1   4     1704.90     1720.19     35.55 o 
   1   1   4     8928.28     9554.08    152.77 o 
   2   1   4       99.54      120.30      3.36 o 
   3   1   4     4535.61     4931.80    105.66 o 
   4   1   4      493.96      483.78     10.85 o 
   5   1   4      509.45      521.67     16.42 o 
   6   1   4       24.37       21.77      3.88 o 
   7   1   4      169.92      168.48      9.61 o 
   8   1   4        2.22        2.90      2.07 o 
  -9   2   4        0.06        3.68      2.16 o 
  -8   2   4      383.82      328.95     13.55 o 
  -7   2   4       46.10       35.66      4.39 o 
  -6   2   4      503.01      451.09     22.01 o 
  -5   2   4      246.49      219.35      5.78 o 
  -4   2   4     1263.23     1251.09     15.86 o 
  -3   2   4      184.02      154.21      4.87 o 
  -2   2   4     3525.98     3493.83    148.33 o 
  -1   2   4      387.94      349.51     23.66 o 
   0   2   4     3558.67     3764.86     70.41 o 
   1   2   4       19.04       26.96      2.73 o 
   2   2   4     7822.88     8226.55    132.88 o 
   3   2   4      223.84      232.01      6.80 o 
   4   2   4      906.00      883.35     29.21 o 
   5   2   4       11.04       11.67      2.39 o 
   6   2   4      755.90      707.16     25.62 o 
   7   2   4        0.68        1.41      1.65 o 
   8   2   4       38.57       50.57      4.86 o 
  -9   3   4       48.77       45.98      5.41 o 
  -8   3   4       37.65       50.08      7.21 o 
  -7   3   4      172.55      173.19     12.85 o 
  -6   3   4       18.16       18.27      4.96 o 
  -5   3   4     1188.29     1176.51     16.09 o 
  -4   3   4       29.72       36.94      1.92 o 
  -3   3   4     3357.13     3325.57     61.65 o 
  -2   3   4      245.32      227.56      5.27 o 
  -1   3   4     3768.97     3558.91    190.10 o 
   0   3   4      158.40      151.49      4.96 o 
   1   3   4     2529.54     2772.06     28.91 o 
   2   3   4      317.86      290.44      5.32 o 
   3   3   4     3978.57     4123.55     60.00 o 
   4   3   4       38.20       27.82      3.03 o 
   5   3   4      747.18      740.83     15.11 o 
   6   3   4        6.16        8.85      3.46 o 
   7   3   4      179.91      180.83     10.14 o 
   8   3   4       23.04       36.65      3.46 o 
  -9   4   4        8.78       14.73      3.31 o 
  -7   4   4        2.85        7.96      2.85 o 
  -6   4   4      485.07      499.71     14.67 o 
  -5   4   4      126.54      135.03      6.88 o 
  -4   4   4     1265.78     1267.76     45.19 o 
  -3   4   4       51.94       78.49      2.63 o 
  -2   4   4     6102.70     5991.76    199.85 o 
  -1   4   4      232.41      254.28      8.91 o 
   0   4   4     1059.54      996.80     15.08 o 
   1   4   4      471.13      524.35      6.33 o 
   2   4   4     3768.00     4013.29     34.25 o 
   3   4   4       52.33       60.92      5.54 o 
   4   4   4     1358.48     1314.38     24.63 o 
   5   4   4       35.80       41.20      3.46 o 
   6   4   4      505.82      529.70     17.87 o 
   7   4   4      136.29      114.49      7.44 o 
   8   4   4       46.78       58.22      5.41 o 
  -8   5   4        4.65        2.25      2.85 o 
  -7   5   4      332.38      286.29     28.02 o 
  -6   5   4       27.13       41.06      4.15 o 
  -5   5   4      619.06      587.00     63.79 o 
  -4   5   4        0.74        2.54      0.61 o 
  -3   5   4     1628.52     1589.05     89.49 o 
  -2   5   4      548.20      600.26     19.65 o 
  -1   5   4     1875.80     1815.04     54.36 o 
   0   5   4     1291.13     1485.59     27.24 o 
   1   5   4     5290.62     5252.47     83.67 o 
   2   5   4        0.51        7.97      2.02 o 
   3   5   4     2091.56     2143.69     32.35 o 
   4   5   4       48.38       48.06      3.72 o 
   5   5   4      559.32      521.48     13.26 o 
   6   5   4       40.40       54.98      4.55 o 
   7   5   4      134.90      148.65      8.86 o 
  -8   6   4       82.77       83.73     16.53 o 
  -7   6   4        1.58        4.35      1.86 o 
  -6   6   4      827.25      821.60     59.95 o 
  -5   6   4       53.01       60.53      5.42 o 
  -4   6   4     1147.34     1069.86     57.83 o 
  -3   6   4      546.83      526.23     52.20 o 
  -2   6   4      556.77      606.13     11.62 o 
  -1   6   4     1371.70     1422.29     36.36 o 
   0   6   4     1724.56     1626.78     33.41 o 
   1   6   4      183.04      194.88      4.33 o 
   2   6   4     3917.34     3877.17    149.93 o 
   3   6   4       21.59       25.99      3.07 o 
   4   6   4     1521.41     1472.23     21.85 o 
   5   6   4       65.64       65.81      4.32 o 
   6   6   4      145.54      166.50      7.37 o 
   7   6   4       33.06       42.71      4.22 o 
  -8   7   4       16.35       15.74      2.42 o 
  -7   7   4      142.29      163.72     16.75 o 
  -6   7   4       24.19       46.70      6.46 o 
  -5   7   4     1199.93     1162.14    115.47 o 
  -4   7   4      420.88      434.36     19.91 o 
  -3   7   4      447.83      404.81     20.33 o 
  -2   7   4      101.49       93.69      3.99 o 
  -1   7   4     1675.32     1647.67     40.50 o 
   0   7   4      183.96      178.92      7.29 o 
   1   7   4     2990.35     3057.96     48.55 o 
   2   7   4      160.73      156.15      4.97 o 
   3   7   4     1054.78     1055.31     23.99 o 
   4   7   4       21.08       24.06      2.65 o 
   5   7   4      753.40      702.06     16.40 o 
   6   7   4        0.10        3.60      1.32 o 
   7   7   4       51.95       68.94      6.91 o 
  -8   8   4       55.65       62.96      7.21 o 
  -7   8   4        6.48        9.08      2.05 o 
  -6   8   4      198.27      206.93     25.02 o 
  -5   8   4       33.60       26.13      3.75 o 
  -4   8   4      793.83      734.42     89.33 o 
  -3   8   4        1.87        4.43      0.88 o 
  -2   8   4     1867.68     1812.38     60.62 o 
  -1   8   4        0.15        3.47      0.69 o 
   0   8   4     1673.78     1521.70     19.91 o 
   1   8   4       10.91       27.15      3.54 o 
   2   8   4      786.43      800.12     15.15 o 
   3   8   4        3.21        8.30      1.26 o 
   4   8   4      654.84      645.19     12.89 o 
   5   8   4       22.49       23.37      2.90 o 
   6   8   4      356.20      342.48     10.07 o 
   7   8   4       12.24       14.70      2.01 o 
  -7   9   4       42.46       61.86     13.52 o 
  -6   9   4       13.39       18.66      6.46 o 
  -5   9   4      868.92      855.49     88.28 o 
  -4   9   4        2.55        2.73      2.18 o 
  -3   9   4      481.17      457.78     36.39 o 
  -2   9   4       71.53       64.54      4.45 o 
  -1   9   4      746.47      730.08     14.68 o 
   0   9   4       28.47       29.09      2.24 o 
   1   9   4     1544.62     1457.87     20.66 o 
   2   9   4        4.21        9.04      1.59 o 
   3   9   4      704.82      678.36     16.21 o 
   4   9   4      198.93      192.54     10.04 o 
   5   9   4      477.48      481.81     26.12 o 
   6   9   4        0.15        5.03      1.43 o 
  -7  10   4       19.55       27.52      6.54 o 
  -6  10   4      495.67      440.90     25.77 o 
  -5  10   4        7.08       11.44      2.27 o 
  -4  10   4       75.33       82.64      6.69 o 
  -3  10   4      140.83      129.61     23.14 o 
  -2  10   4      457.87      444.59     19.76 o 
  -1  10   4       17.51       33.75      3.27 o 
   0  10   4     1829.63     1856.59     58.27 o 
   1  10   4       23.80       32.04      3.04 o 
   2  10   4      664.67      601.11     17.48 o 
   3  10   4       67.06       62.73      4.13 o 
   4  10   4      523.51      508.06     14.21 o 
   5  10   4        1.57        7.22      1.47 o 
   6  10   4       96.42       95.36      5.31 o 
  -6  11   4        5.77       13.57      2.16 o 
  -5  11   4      287.76      282.07     13.32 o 
  -4  11   4       32.72       37.24      4.64 o 
  -3  11   4      580.95      568.52     23.37 o 
  -2  11   4        3.10        3.99      1.33 o 
  -1  11   4      222.70      224.03     11.62 o 
   0  11   4       60.64       41.45      2.96 o 
   1  11   4      929.98      952.18     23.52 o 
   2  11   4       23.41       25.81      4.17 o 
   3  11   4      563.71      578.20     36.89 o 
   4  11   4       75.52       65.09      4.34 o 
   5  11   4      141.41      148.27      7.07 o 
  -5  12   4       10.97       18.24      2.89 o 
  -4  12   4      136.79      126.27     16.00 o 
  -3  12   4       70.37       62.77      5.20 o 
  -2  12   4      525.63      533.93     40.03 o 
  -1  12   4      109.05      109.37      5.14 o 
   0  12   4      818.44      757.62     17.74 o 
   1  12   4      106.93      121.39      8.02 o 
   2  12   4      230.76      241.84     11.94 o 
   3  12   4        0.16        0.97      3.98 o 
   4  12   4      299.10      289.25     20.74 o 
  -4  13   4       10.35        9.44      2.01 o 
  -3  13   4      231.73      224.95     11.66 o 
  -2  13   4       50.57       58.40      5.30 o 
  -1  13   4      643.38      644.71     18.48 o 
   0  13   4      192.08      183.39      8.29 o 
   1  13   4      156.48      158.60      9.43 o 
   2  13   4       14.45       20.13      4.51 o 
   3  13   4      300.48      293.61     20.74 o 
  -3  14   4        0.10        5.61      2.33 o 
  -2  14   4      184.82      229.98     15.93 o 
  -1  14   4       43.38       45.74      3.83 o 
   0  14   4      233.96      223.91     11.99 o 
   1  14   4        0.46        3.31      1.95 o 
   2  14   4      236.61      244.32     18.93 o 
  -2  15   4        0.02        0.30      3.31 o 
  -1  15   4      242.39      264.31     18.03 o 
   0  15   4        0.99        2.10      2.10 o 
   1  15   4      171.52      194.44     16.53 o 
  -9   0   5      160.44      156.87     12.62 o 
  -7   0   5      518.04      465.96     22.39 o 
  -5   0   5      705.74      771.43     23.29 o 
  -3   0   5     2015.85     2073.59     34.71 o 
  -1   0   5      378.77      292.53     13.71 o 
   1   0   5    21353.00    22689.83    463.03 o 
   3   0   5      837.17      848.07     29.98 o 
   5   0   5      526.37      546.35     24.34 o 
   7   0   5      234.14      273.17     18.48 o 
  -9   1   5        1.18        3.61      2.12 o 
  -8   1   5      130.98      155.15      8.45 o 
  -7   1   5       58.97       49.59      4.13 o 
  -6   1   5      531.28      479.87     13.22 o 
  -5   1   5      225.33      215.36      6.95 o 
  -4   1   5     1467.55     1544.11     47.48 o 
  -3   1   5      471.01      411.26     18.38 o 
  -2   1   5     1337.01     1149.74     39.93 o 
  -1   1   5       24.25       28.96      1.36 o 
   0   1   5    17632.01    18548.07    284.46 o 
   1   1   5      117.27      104.74      3.22 o 
   2   1   5      683.55      613.44     13.34 o 
   3   1   5       44.57       58.87      2.56 o 
   4   1   5     1949.85     2092.76     36.08 o 
   5   1   5       29.09       38.24      5.36 o 
   6   1   5      333.39      319.11     13.65 o 
   7   1   5        1.99        5.93      3.08 o 
  -9   2   5       80.37       68.82      7.21 o 
  -8   2   5        6.16       10.23      1.86 o 
  -7   2   5      111.44      118.09      6.55 o 
  -6   2   5       48.68       45.79      2.90 o 
  -5   2   5      996.26      938.91     13.10 o 
  -4   2   5       23.29       29.96      3.45 o 
  -3   2   5     2677.83     2513.65    148.23 o 
  -2   2   5       92.60       87.23      4.23 o 
  -1   2   5     9027.65     8873.70    347.97 o 
   0   2   5      870.18      959.06     31.53 o 
   1   2   5     2714.48     2962.53     42.75 o 
   2   2   5       65.14       67.80      2.70 o 
   3   2   5     1026.25     1012.23     28.67 o 
   4   2   5       86.17       79.95      5.03 o 
   5   2   5      915.14      899.96     22.41 o 
   6   2   5        7.12        7.83      2.70 o 
   7   2   5      293.84      299.39     13.80 o 
  -9   3   5        3.82        3.46      3.01 o 
  -7   3   5       10.58       11.80      1.91 o 
  -6   3   5      176.33      181.96      8.29 o 
  -5   3   5      287.16      261.80      9.90 o 
  -4   3   5     1698.96     1681.39     39.22 o 
  -3   3   5      587.20      516.88     43.35 o 
  -2   3   5     5229.08     5047.77    237.94 o 
  -1   3   5        0.14        1.08      0.86 o 
   0   3   5     2515.08     2496.32     55.95 o 
   1   3   5      142.26      139.53      3.85 o 
   2   3   5     3264.99     3498.04     32.68 o 
   3   3   5       23.79       20.34      2.49 o 
   4   3   5     1203.29     1244.61     18.93 o 
   5   3   5       90.53       82.33      8.11 o 
   6   3   5      286.29      279.44     19.68 o 
   7   3   5        3.68        8.41      1.99 o 
  -9   4   5       31.79       33.06      5.11 o 
  -7   4   5      412.66      422.41     68.89 o 
  -6   4   5      102.28       99.69      6.43 o 
  -5   4   5     1114.45     1096.60     45.30 o 
  -4   4   5      122.65      131.00      6.82 o 
  -3   4   5       97.45       71.67      2.50 o 
  -2   4   5      443.34      432.30     15.61 o 
  -1   4   5     5144.68     5068.88    226.47 o 
   0   4   5      164.49      165.19      3.99 o 
   1   4   5     4082.10     4224.00     81.44 o 
   2   4   5       21.81       30.67      1.76 o 
   3   4   5     3281.11     3435.18     41.81 o 
   4   4   5       48.47       54.21      3.46 o 
   5   4   5      210.68      198.16      7.81 o 
   6   4   5       82.15       85.63      8.04 o 
   7   4   5      202.40      188.10     10.41 o 
  -8   5   5       72.67       76.47     19.31 o 
  -7   5   5        2.86        7.48      2.10 o 
  -6   5   5      713.50      697.45     65.96 o 
  -5   5   5       92.75      101.16     13.90 o 
  -4   5   5      874.68      811.37     32.59 o 
  -3   5   5      160.01      138.58      4.82 o 
  -2   5   5     1173.60     1152.40     31.80 o 
  -1   5   5      253.96      241.90      6.70 o 
   0   5   5     3566.24     3656.31     67.02 o 
   1   5   5        1.13        2.83      0.43 o 
   2   5   5     3196.06     3109.77    173.44 o 
   3   5   5        4.21       10.12      1.60 o 
   4   5   5     1197.77     1178.65     19.44 o 
   5   5   5      105.40       95.41      5.12 o 
   6   5   5       60.72       67.19      5.16 o 
   7   5   5       28.29       32.63      3.28 o 
  -8   6   5        2.85        1.22      5.94 o 
  -7   6   5      258.58      235.89     17.88 o 
  -6   6   5       84.75       78.40     13.75 o 
  -5   6   5      319.25      265.57     35.84 o 
  -4   6   5       99.21      107.08      9.01 o 
  -3   6   5     1455.56     1379.80     54.87 o 
  -2   6   5      120.00      126.64      5.92 o 
  -1   6   5     2067.16     2127.70     80.35 o 
   0   6   5      297.60      285.42      5.67 o 
   1   6   5     3680.08     3745.05    134.92 o 
   2   6   5      252.92      248.91      7.05 o 
   3   6   5     1536.44     1495.47     20.94 o 
   4   6   5        1.60        2.80      1.16 o 
   5   6   5      140.48      129.91      6.71 o 
   6   6   5       72.56       71.32      6.16 o 
   7   6   5      209.92      209.78     11.20 o 
  -8   7   5      134.32      142.74      7.84 o 
  -7   7   5       38.16       47.58      4.42 o 
  -6   7   5      130.30      130.21      7.81 o 
  -5   7   5       57.84       64.31      5.19 o 
  -4   7   5     1202.30     1144.00     66.28 o 
  -3   7   5        7.29       17.24      2.31 o 
  -2   7   5      976.11      867.67     35.59 o 
  -1   7   5      221.41      221.66      6.48 o 
   0   7   5     2570.92     2557.95     48.99 o 
   1   7   5        0.61        3.10      0.64 o 
   2   7   5     1233.02     1268.93     18.71 o 
   3   7   5        5.86        8.68      1.15 o 
   4   7   5      823.58      821.15     15.21 o 
   5   7   5      218.84      191.86      7.86 o 
   6   7   5      271.42      268.13     10.10 o 
   7   7   5       38.70       43.81      4.73 o 
  -8   8   5        0.03        6.01      4.21 o 
  -7   8   5      279.02      262.69     30.13 o 
  -6   8   5       18.50       20.97      5.56 o 
  -5   8   5      248.25      245.62     24.49 o 
  -4   8   5        0.21        0.00      1.65 o 
  -3   8   5      329.01      336.53     16.35 o 
  -2   8   5       44.51       44.06      3.27 o 
  -1   8   5     2250.81     2271.43     57.57 o 
   0   8   5      150.54      129.74      6.68 o 
   1   8   5     1850.39     1757.32     24.75 o 
   2   8   5      186.69      172.08      7.44 o 
   3   8   5      822.70      777.12     17.35 o 
   4   8   5       19.78       27.79      3.17 o 
   5   8   5      279.64      283.00     10.34 o 
   6   8   5        0.10        3.02      3.15 o 
  -7   9   5        3.98        8.81      2.16 o 
  -6   9   5       55.08       60.49      4.83 o 
  -5   9   5       73.37       76.09      5.69 o 
  -4   9   5      599.87      596.08     57.62 o 
  -3   9   5       81.35       69.22      4.15 o 
  -2   9   5      946.37      923.42     38.06 o 
  -1   9   5      227.69      242.46      8.41 o 
   0   9   5      874.57      851.82     14.18 o 
   1   9   5        9.12       26.36      4.23 o 
   2   9   5     1426.40     1361.27     65.06 o 
   3   9   5        1.93        3.04      1.39 o 
   4   9   5      359.59      362.40     13.91 o 
   5   9   5        0.35        2.07      1.54 o 
   6   9   5      198.86      207.09      8.78 o 
  -7  10   5      164.36      183.02     14.27 o 
  -6  10   5        8.92       15.89      4.21 o 
  -5  10   5      172.79      168.21      9.62 o 
  -4  10   5        0.30        2.93      1.43 o 
  -3  10   5      509.13      497.15     26.02 o 
  -2  10   5      334.41      299.59     13.57 o 
  -1  10   5     1342.81     1346.90     36.45 o 
   0  10   5       79.83      100.14      8.48 o 
   1  10   5      508.34      550.42     22.46 o 
   2  10   5      102.11       77.65      6.37 o 
   3  10   5      519.60      471.62     32.16 o 
   4  10   5        9.83       21.42      5.33 o 
   5  10   5      206.01      223.97     12.06 o 
   6  10   5        4.32        0.99      1.95 o 
  -6  11   5      152.06      154.52      9.03 o 
  -5  11   5       11.86       14.08      2.42 o 
  -4  11   5       80.97       84.79     16.60 o 
  -3  11   5       27.44       40.21      4.94 o 
  -2  11   5     1011.14      948.99     33.25 o 
  -1  11   5        0.16        2.60      0.94 o 
   0  11   5      533.66      553.66     14.89 o 
   1  11   5       22.06       20.48      3.53 o 
   2  11   5      603.76      543.81     18.70 o 
   3  11   5       43.68       37.73      5.05 o 
   4  11   5      254.23      238.15     12.38 o 
   5  11   5        8.19        9.26      1.95 o 
  -5  12   5      146.39      162.53     15.70 o 
  -4  12   5        6.17       11.33      2.33 o 
  -3  12   5      343.44      339.19     34.86 o 
  -2  12   5      115.07      105.99      7.82 o 
  -1  12   5      293.37      270.89     12.23 o 
   0  12   5        2.40        7.83      1.31 o 
   1  12   5      376.71      411.56     16.21 o 
   2  12   5      111.23      100.96      7.38 o 
   3  12   5      601.84      607.50     20.96 o 
   4  12   5        1.09        2.14      2.10 o 
  -4  13   5      112.34      144.25     19.61 o 
  -3  13   5       18.64       17.95      3.05 o 
  -2  13   5      392.52      409.43     16.43 o 
  -1  13   5       28.99       40.40      3.57 o 
   0  13   5      294.56      295.92     12.16 o 
   1  13   5       56.71       51.69      6.05 o 
   2  13   5      380.15      390.40     16.57 o 
   3  13   5        3.86        7.24      4.58 o 
  -3  14   5      274.00      293.38     14.02 o 
  -2  14   5        2.86        0.00      2.25 o 
  -1  14   5      177.79      199.59      8.90 o 
   0  14   5        3.48       11.87      2.66 o 
   1  14   5      264.14      246.28     19.08 o 
   2  14   5        1.92        2.10      2.10 o 
  -2  15   5      218.16      307.58     18.93 o 
  -1  15   5       35.94       36.96      4.21 o 
   0  15   5       68.06       75.28      7.81 o 
  -8   0   6      116.04      123.36     10.07 o 
  -4   0   6     1326.69     1319.88     30.95 o 
  -2   0   6     4958.09     4696.32    176.56 o 
   0   0   6     2731.03     2465.75    101.80 o 
   2   0   6     2376.22     2491.70     96.17 o 
   4   0   6     1920.18     2046.99     45.23 o 
   6   0   6      148.98      165.29     13.22 o 
  -9   1   6       58.05       66.32      4.49 o 
  -8   1   6        9.38        8.18      1.96 o 
  -7   1   6      198.09      210.17     10.83 o 
  -6   1   6       18.44       22.13      2.25 o 
  -5   1   6      721.16      676.63     18.41 o 
  -4   1   6      101.02       83.67      3.99 o 
  -3   1   6     3237.69     3214.18    177.37 o 
  -2   1   6      303.71      278.02      4.93 o 
  -1   1   6     5452.31     5570.76    232.15 o 
   0   1   6       88.01       62.25      2.78 o 
   1   1   6     1987.46     1985.82     52.38 o 
   2   1   6        5.50        4.58      0.72 o 
   3   1   6     1141.90     1206.22     22.40 o 
   4   1   6       75.89       73.67     12.25 o 
   5   1   6     1245.99     1268.33     31.48 o 
   6   1   6        6.40        7.97      2.85 o 
   7   1   6      185.20      211.32     11.21 o 
  -9   2   6        1.24        5.56      3.01 o 
  -7   2   6        2.83        2.25      3.31 o 
  -6   2   6      383.60      360.71      8.54 o 
  -5   2   6       80.10       73.51      3.34 o 
  -4   2   6      602.36      546.07     37.78 o 
  -3   2   6      107.95       86.01      4.55 o 
  -2   2   6     4939.39     4819.79    211.61 o 
  -1   2   6      107.34      109.92      4.05 o 
   0   2   6     3521.96     3626.86    100.78 o 
   1   2   6       50.02       53.96      2.43 o 
   2   2   6     3468.69     3654.38     75.54 o 
   3   2   6      142.57      133.30      5.50 o 
   4   2   6      581.06      587.33     22.52 o 
   5   2   6       31.00       52.47      8.19 o 
   6   2   6      507.39      500.56     17.93 o 
   7   2   6       20.33       32.60      6.91 o 
  -9   3   6       33.96       40.72      6.16 o 
  -7   3   6      295.35      306.83     17.13 o 
  -6   3   6       22.89       29.04      3.43 o 
  -5   3   6      278.04      258.30      9.36 o 
  -4   3   6      185.48      193.38      5.81 o 
  -3   3   6     2278.47     2335.72    156.20 o 
  -2   3   6        7.94       11.77      1.31 o 
  -1   3   6     7038.00     6790.87    218.33 o 
   0   3   6     1739.99     1753.14     53.14 o 
   1   3   6     1341.38     1375.10     29.56 o 
   2   3   6      334.38      346.09      9.24 o 
   3   3   6     1725.81     1795.82     25.20 o 
   4   3   6        9.97       14.26      2.05 o 
   5   3   6      432.94      438.15     15.80 o 
   6   3   6       19.82       23.83      3.82 o 
   7   3   6      320.12      333.31     14.72 o 
  -9   4   6        3.60        1.65      3.46 o 
  -8   4   6       22.16       31.27      3.79 o 
  -7   4   6       48.36       61.87      5.49 o 
  -6   4   6      491.25      461.22     40.04 o 
  -5   4   6      245.10      227.06      9.43 o 
  -4   4   6      918.53      893.19     28.75 o 
  -3   4   6        0.60        2.01      0.74 o 
  -2   4   6     5677.55     5754.57    282.84 o 
  -1   4   6       91.53      106.78      5.72 o 
   0   4   6     1423.68     1370.64     46.50 o 
   1   4   6       49.99       56.23      2.48 o 
   2   4   6     2277.23     2478.56     29.37 o 
   3   4   6      342.20      336.37      9.48 o 
   4   4   6      366.83      329.00      9.98 o 
   5   4   6      222.99      222.75     10.84 o 
   6   4   6      580.99      584.90     25.02 o 
   7   4   6       49.94       49.03     10.59 o 
  -8   5   6       13.81       20.65      3.23 o 
  -7   5   6      302.45      288.38     50.26 o 
  -6   5   6       33.93       38.20      4.62 o 
  -5   5   6      303.48      274.75     12.84 o 
  -4   5   6       47.20       37.93      2.61 o 
  -3   5   6     1056.98      984.36     26.51 o 
  -2   5   6      131.05      109.52      3.78 o 
  -1   5   6     2633.99     2707.67     57.93 o 
   0   5   6        3.47       14.61      2.16 o 
   1   5   6     5205.66     5153.13    146.35 o 
   2   5   6        0.85        5.82      1.06 o 
   3   5   6      613.31      610.70     13.23 o 
   4   5   6      181.94      165.95      6.94 o 
   5   5   6      285.58      282.35     10.73 o 
   6   5   6       30.49       28.89      3.29 o 
   7   5   6      256.36      259.47     16.08 o 
  -8   6   6       58.73       63.13      9.47 o 
  -7   6   6        0.68        2.19      1.86 o 
  -6   6   6      490.69      486.09     54.92 o 
  -5   6   6       44.76       47.54      7.21 o 
  -4   6   6      523.29      457.87     30.89 o 
  -3   6   6       39.37       39.40      2.72 o 
  -2   6   6     1285.51     1226.88     47.14 o 
  -1   6   6      219.78      196.96      5.99 o 
   0   6   6     2638.65     2731.60     60.46 o 
   1   6   6        4.09        9.99      1.21 o 
   2   6   6     2130.73     2111.99     49.92 o 
   3   6   6      303.40      320.31     10.74 o 
   4   6   6      533.72      516.00     13.29 o 
   5   6   6      110.60      113.70      7.80 o 
   6   6   6       85.03       92.60      6.52 o 
   7   6   6       36.29       36.21      4.51 o 
  -8   7   6       29.48       31.31      4.17 o 
  -7   7   6       78.58       72.81      5.52 o 
  -6   7   6        3.07        7.65      1.80 o 
  -5   7   6      322.91      296.02     29.38 o 
  -4   7   6       58.30       55.62      4.09 o 
  -3   7   6      898.57      857.07     36.39 o 
  -2   7   6       21.48       28.72      2.79 o 
  -1   7   6     2418.86     2392.28     60.44 o 
   0   7   6        9.60        9.02      1.13 o 
   1   7   6     2770.30     2788.16     47.11 o 
   2   7   6       75.30       76.94      8.94 o 
   3   7   6       86.87      102.77      7.11 o 
   4   7   6       26.16       32.02      7.29 o 
   5   7   6      585.94      556.99     18.93 o 
   6   7   6       11.65       14.16      4.96 o 
  -8   8   6       63.80       83.69      7.06 o 
  -7   8   6        7.68       18.22      4.96 o 
  -6   8   6       39.66       48.33      4.19 o 
  -5   8   6       61.78       46.73      9.32 o 
  -4   8   6     1187.49     1179.72     51.22 o 
  -3   8   6        0.36        1.17      1.85 o 
  -2   8   6      981.15      949.10     18.94 o 
  -1   8   6       13.96       12.55      1.71 o 
   0   8   6     1685.01     1611.84     42.08 o 
   1   8   6       24.40       40.03      5.31 o 
   2   8   6      736.94      714.80     19.97 o 
   3   8   6       46.19       50.22      5.83 o 
   4   8   6      408.11      444.63     21.26 o 
   5   8   6        0.34        1.54      1.52 o 
   6   8   6      134.51      149.66     13.22 o 
  -7   9   6       33.64       41.59      8.41 o 
  -6   9   6        4.74        4.19      1.95 o 
  -5   9   6      152.18      159.20     14.58 o 
  -4   9   6        9.44       12.35      3.23 o 
  -3   9   6     1291.43     1297.91     56.55 o 
  -2   9   6      444.73      381.08     18.09 o 
  -1   9   6     1138.40     1169.94     36.91 o 
   0   9   6      290.08      285.09     12.51 o 
   1   9   6      665.61      586.08     18.16 o 
   2   9   6       15.45       30.52      4.87 o 
   3   9   6      337.17      321.17     14.02 o 
   4   9   6       14.91       18.50      2.41 o 
   5   9   6      407.42      436.62     38.24 o 
   6   9   6        1.13        2.92      1.95 o 
  -6  10   6      204.46      203.03     11.49 o 
  -5  10   6       21.51       30.22      3.71 o 
  -4  10   6      172.21      165.47     25.24 o 
  -3  10   6        1.95        3.15      1.31 o 
  -2  10   6      405.61      402.68     19.15 o 
  -1  10   6        0.99        2.44      1.00 o 
   0  10   6     1321.74     1352.18     37.19 o 
   1  10   6        7.85       12.72      2.71 o 
   2  10   6      739.70      678.89     44.03 o 
   3  10   6       19.91       33.72      9.17 o 
   4  10   6      244.43      218.90     11.84 o 
   5  10   6        6.56       10.51      6.69 o 
  -6  11   6        4.43        8.34      2.48 o 
  -5  11   6      130.54      137.77      8.59 o 
  -4  11   6      139.59      134.81      8.38 o 
  -3  11   6      642.09      594.08     34.34 o 
  -2  11   6        1.97        4.08      2.01 o 
  -1  11   6      228.37      223.71     15.93 o 
   0  11   6      282.54      270.97     10.32 o 
   1  11   6      772.02      785.94     22.78 o 
   2  11   6       82.69       73.81      7.06 o 
   3  11   6      351.12      367.10     18.86 o 
   4  11   6        0.30        3.68      1.62 o 
   5  11   6      107.21       93.76      9.92 o 
  -5  12   6        3.53        2.63      3.08 o 
  -4  12   6      216.49      218.53     20.13 o 
  -3  12   6       27.09       33.34     10.82 o 
  -2  12   6      477.26      479.60     19.82 o 
  -1  12   6        6.87       10.73      1.25 o 
   0  12   6      423.76      381.79     15.72 o 
   1  12   6       21.60       23.88      4.43 o 
   2  12   6      213.52      222.88     12.15 o 
   3  12   6        1.65        5.45      1.91 o 
   4  12   6      199.91      221.18     16.83 o 
  -4  13   6       60.48       47.01      4.64 o 
  -3  13   6      118.88      145.76     30.88 o 
  -2  13   6        0.59        2.03      1.24 o 
  -1  13   6      352.04      365.93     12.83 o 
   0  13   6        4.44       12.73      3.61 o 
   1  13   6      261.83      231.78     12.36 o 
   2  13   6       13.65       23.07      3.61 o 
   3  13   6      184.63      188.28     15.63 o 
  -3  14   6       22.26       30.50      4.81 o 
  -2  14   6       62.43       85.04      6.09 o 
  -1  14   6        8.57       10.47      2.40 o 
   0  14   6      319.74      352.03     15.72 o 
   1  14   6       20.87       24.82      5.33 o 
   2  14   6      142.41      129.97     12.77 o 
  -9   0   7       85.04       92.56      8.11 o 
  -7   0   7      176.16      175.14     10.52 o 
  -5   0   7      756.83      781.50     25.99 o 
  -3   0   7     5050.06     5027.85    476.47 o 
  -1   0   7        8.34        7.40      1.37 o 
   1   0   7     4191.74     4278.45    257.55 o 
   3   0   7     3146.71     3368.34    110.22 o 
   5   0   7      482.56      487.74     24.04 o 
   7   0   7       47.72       50.49      6.16 o 
  -9   1   7        9.44        5.11      3.16 o 
  -7   1   7      117.70      121.28      6.85 o 
  -6   1   7      367.28      358.37     17.28 o 
  -5   1   7      105.26       94.41      7.24 o 
  -4   1   7     1683.88     1565.98     79.61 o 
  -3   1   7       80.13       70.15      2.66 o 
  -2   1   7     1269.90     1157.75     28.55 o 
  -1   1   7       76.85       70.88      4.84 o 
   0   1   7     4860.28     4889.22    187.13 o 
   1   1   7        0.01        1.43      0.48 o 
   2   1   7     2330.69     2474.95     61.44 o 
   3   1   7       13.90       23.72      2.89 o 
   4   1   7      614.38      625.51     17.93 o 
   5   1   7        5.99       12.16      3.98 o 
   6   1   7      375.36      344.54     15.03 o 
   7   1   7        2.54        9.97      2.27 o 
  -9   2   7       45.22       45.23      5.41 o 
  -7   2   7       43.96       47.31      3.52 o 
  -6   2   7        9.18       15.51      1.61 o 
  -5   2   7      963.77      909.62     68.40 o 
  -4   2   7      135.94      125.07      5.83 o 
  -3   2   7     4030.26     3977.69    204.71 o 
  -2   2   7      900.83      909.90     24.14 o 
  -1   2   7     2601.36     2389.21     84.51 o 
   0   2   7       55.22       65.03      2.80 o 
   1   2   7      874.06      967.19     20.99 o 
   2   2   7      206.15      198.56      7.48 o 
   3   2   7     1538.45     1612.84     51.73 o 
   4   2   7       57.73       54.84      7.74 o 
   5   2   7      854.90      862.15     23.29 o 
   6   2   7        3.32       10.06      1.73 o 
   7   2   7      144.66      160.62      9.24 o 
  -9   3   7        0.95        4.51      3.46 o 
  -8   3   7      145.94      122.05      7.01 o 
  -7   3   7        2.21        0.68      3.38 o 
  -6   3   7       72.10       88.47      3.81 o 
  -5   3   7       60.22       59.63      3.11 o 
  -4   3   7     1945.86     1860.16    138.96 o 
  -3   3   7      544.46      479.34     12.13 o 
  -2   3   7     3416.33     3264.38    136.66 o 
  -1   3   7       54.09       52.73      1.95 o 
   0   3   7     2289.28     2297.25     72.79 o 
   1   3   7      468.21      500.79     19.35 o 
   2   3   7     1109.09     1187.36     20.17 o 
   3   3   7        7.84       13.92      2.05 o 
   4   3   7      825.40      858.16     22.85 o 
   5   3   7        0.39        2.78      1.38 o 
   6   3   7      491.87      512.43     18.41 o 
   7   3   7        0.27        6.31      2.12 o 
  -8   4   7        5.48        0.00      2.18 o 
  -7   4   7      177.19      169.82     12.32 o 
  -6   4   7       49.63       51.44      3.79 o 
  -5   4   7      482.33      472.55     19.70 o 
  -4   4   7       65.12       65.01      5.57 o 
  -3   4   7      650.22      606.86     27.22 o 
  -2   4   7       36.30       57.97      6.09 o 
  -1   4   7     5434.16     5573.02    216.10 o 
   0   4   7       10.41        5.51      1.04 o 
   1   4   7     1932.58     1867.07     63.35 o 
   2   4   7      122.74      108.87      4.88 o 
   3   4   7      575.23      583.80     13.91 o 
   4   4   7      222.11      227.26      8.25 o 
   5   4   7      693.34      663.84     20.19 o 
   6   4   7       37.21       40.83      4.11 o 
   7   4   7      176.45      191.28     13.52 o 
  -8   5   7       45.77       58.76      4.62 o 
  -7   5   7        0.01        2.92      6.91 o 
  -6   5   7      482.17      463.82     53.19 o 
  -5   5   7      167.92      175.67      6.51 o 
  -4   5   7      999.40      935.27     22.32 o 
  -3   5   7        0.23        1.25      0.64 o 
  -2   5   7     1650.78     1585.74     35.37 o 
  -1   5   7       13.99       19.12      2.28 o 
   0   5   7     2068.05     2175.24     96.81 o 
   1   5   7      506.00      544.82     16.39 o 
   2   5   7      822.28      863.73     15.17 o 
   3   5   7      427.21      445.25     23.29 o 
   4   5   7      843.41      821.07     17.11 o 
   5   5   7       23.08       21.63      2.67 o 
   6   5   7      365.55      382.10     16.30 o 
   7   5   7       10.87       20.89      4.51 o 
  -8   6   7        2.72        3.62      2.63 o 
  -7   6   7       82.52       91.70      6.48 o 
  -6   6   7       14.29       11.37      4.21 o 
  -5   6   7      421.92      399.48     19.92 o 
  -4   6   7       82.64       77.86      3.87 o 
  -3   6   7     1925.16     1807.62     57.16 o 
  -2   6   7       45.71       52.03      3.88 o 
  -1   6   7     2279.33     2300.50     52.17 o 
   0   6   7      233.14      228.28      6.43 o 
   1   6   7      489.66      495.65     11.32 o 
   2   6   7      704.49      641.66     18.22 o 
   3   6   7      833.92      826.65     21.55 o 
   4   6   7      360.00      312.75     13.15 o 
   5   6   7      572.20      553.06     14.85 o 
   6   6   7       84.77       87.28      7.29 o 
  -8   7   7       51.14       57.35     10.59 o 
  -7   7   7       33.05       36.61     10.07 o 
  -6   7   7      138.91      147.44     12.62 o 
  -5   7   7       14.26       27.17      3.68 o 
  -4   7   7      944.09      884.88     43.35 o 
  -3   7   7        8.22       10.98      1.64 o 
  -2   7   7     1198.96     1166.83     30.42 o 
  -1   7   7      237.07      263.17      6.68 o 
   0   7   7     1870.02     1842.62     48.78 o 
   1   7   7      281.86      270.25     11.63 o 
   2   7   7      470.72      486.44     16.35 o 
   3   7   7       92.45       72.21      5.77 o 
   4   7   7      271.56      291.78     13.33 o 
   5   7   7       59.53       61.97      5.26 o 
   6   7   7      522.22      523.81     28.85 o 
  -7   8   7       68.06       71.15      5.54 o 
  -6   8   7        0.69        2.48      1.81 o 
  -5   8   7      337.73      335.37     24.34 o 
  -4   8   7      174.81      152.91      6.93 o 
  -3   8   7      679.77      682.08     19.65 o 
  -2   8   7        9.51       11.80      1.91 o 
  -1   8   7     1906.41     1888.98     44.85 o 
   0   8   7       11.09       11.23      1.69 o 
   1   8   7      276.28      263.86     11.95 o 
   2   8   7       32.83       28.67      4.45 o 
   3   8   7      916.96      893.40     29.23 o 
   4   8   7        0.02        0.00      1.37 o 
   5   8   7      261.69      270.61     13.82 o 
  -7   9   7       25.65       38.50      4.03 o 
  -6   9   7       73.50       76.71      5.71 o 
  -5   9   7       23.51       30.23      3.76 o 
  -4   9   7      382.11      382.42     14.09 o 
  -3   9   7       15.71       17.03      1.58 o 
  -2   9   7     1057.47     1045.91     46.51 o 
  -1   9   7       13.59       22.10      2.47 o 
   0   9   7      845.14      883.55     35.07 o 
   1   9   7        9.48        9.91      2.27 o 
   2   9   7      607.75      552.10     18.64 o 
   3   9   7        0.07        1.13      1.38 o 
   4   9   7      148.62      150.47     11.65 o 
   5   9   7        0.02        1.73      1.73 o 
  -6  10   7       35.44       40.63      5.10 o 
  -5  10   7      438.44      442.61     26.82 o 
  -4  10   7       35.58       48.85      6.16 o 
  -3  10   7      540.18      535.57     32.49 o 
  -2  10   7       11.31       12.23      1.67 o 
  -1  10   7      589.37      570.36     23.26 o 
   0  10   7        2.11        8.62      1.54 o 
   1  10   7      306.13      322.22     16.68 o 
   2  10   7       60.09       61.22      5.95 o 
   3  10   7      425.38      407.61     21.04 o 
   4  10   7       70.10       73.62      5.89 o 
   5  10   7      198.44      215.55     11.89 o 
  -6  11   7      168.62      178.66     13.97 o 
  -5  11   7        6.21        5.61      3.46 o 
  -4  11   7      112.81      108.14      9.09 o 
  -3  11   7       37.14       35.81      2.77 o 
  -2  11   7      660.06      599.27     17.96 o 
  -1  11   7        0.12        0.13      0.96 o 
   0  11   7      428.62      416.14     16.52 o 
   1  11   7       14.01        7.41      1.86 o 
   2  11   7      322.68      314.88     14.65 o 
   3  11   7       38.04       43.74      5.62 o 
   4  11   7      266.82      276.55     19.98 o 
  -5  12   7       95.62      118.28     20.36 o 
  -4  12   7        6.51        2.42      2.03 o 
  -3  12   7      193.00      203.39     18.56 o 
  -2  12   7       30.49       27.78      5.01 o 
  -1  12   7      451.72      405.45     13.43 o 
   0  12   7       62.54       73.55      6.16 o 
   1  12   7      328.17      342.30     30.28 o 
   2  12   7        7.87       15.91      7.96 o 
   3  12   7      257.36      292.83     14.50 o 
  -4  13   7       76.49      111.94      9.92 o 
  -3  13   7        0.07        3.98      2.78 o 
  -2  13   7      200.88      218.29     14.21 o 
  -1  13   7        2.57        5.74      1.44 o 
   0  13   7      360.14      334.50     15.35 o 
   1  13   7        3.97        3.61      1.64 o 
   2  13   7      201.92      222.85     12.59 o 
  -3  14   7      163.01      238.46     15.63 o 
  -2  14   7        4.85        7.02      1.65 o 
  -1  14   7      184.19      180.47     10.57 o 
   0  14   7        4.27        6.38      2.01 o 
   1  14   7      123.01      118.86     11.87 o 
  -6   0   8      610.51      641.91     25.39 o 
  -4   0   8     1340.70     1334.61     35.01 o 
  -2   0   8     1975.81     1985.81     74.23 o 
   0   0   8     2105.73     2027.75    127.12 o 
   2   0   8      856.99      876.47     38.17 o 
   4   0   8     1531.94     1573.22     42.52 o 
   6   0   8      387.45      398.64     22.24 o 
  -9   1   8       21.94       27.50      4.21 o 
  -7   1   8      134.31      146.47      6.14 o 
  -6   1   8       11.20       12.65      2.93 o 
  -5   1   8     1544.36     1462.36     70.54 o 
  -4   1   8      139.81      124.14      5.14 o 
  -3   1   8     1220.48     1106.50     43.77 o 
  -2   1   8        0.12        1.71      0.46 o 
  -1   1   8      593.61      526.57     31.40 o 
   0   1   8      557.80      512.78     17.46 o 
   1   1   8     4910.13     5195.74    144.77 o 
   2   1   8       82.47       89.50      6.44 o 
   3   1   8      935.47      982.60     33.02 o 
   4   1   8       42.40       37.66      5.26 o 
   5   1   8      293.51      298.83     13.28 o 
   6   1   8        9.41       14.67      2.70 o 
  -8   2   8      104.07      116.45      9.32 o 
  -7   2   8       14.52       20.17      2.97 o 
  -6   2   8      289.32      268.68      7.73 o 
  -5   2   8        9.44       16.33      2.17 o 
  -4   2   8      661.86      600.84     41.06 o 
  -3   2   8       60.37       60.30      3.01 o 
  -2   2   8     2252.06     2053.56     66.84 o 
  -1   2   8      327.14      342.35     17.63 o 
   0   2   8     3656.50     3658.87    125.99 o 
   1   2   8      243.83      219.53     15.42 o 
   2   2   8      942.03      958.19     29.60 o 
   3   2   8        4.15        7.43      2.85 o 
   4   2   8      697.93      681.22     25.77 o 
   5   2   8       28.91       39.02      3.86 o 
   6   2   8      457.21      442.00     20.59 o 
  -8   3   8        4.55        6.56      2.22 o 
  -7   3   8      199.32      193.64     13.82 o 
  -6   3   8      141.77      133.58      5.53 o 
  -5   3   8      533.96      507.78     28.93 o 
  -4   3   8      108.51       99.40      6.82 o 
  -3   3   8     1218.88     1159.45     58.58 o 
  -2   3   8        8.00       11.92      1.31 o 
  -1   3   8     4589.35     4642.64    170.34 o 
   0   3   8       36.96       23.79      1.90 o 
   1   3   8      157.90      149.44      6.01 o 
   2   3   8      246.79      211.66      7.37 o 
   3   3   8     2189.01     2333.61     52.97 o 
   4   3   8       77.86       86.14      6.17 o 
   5   3   8      358.79      358.12     14.73 o 
   6   3   8        1.41        5.12      2.55 o 
  -8   4   8       11.51       21.73      6.61 o 
  -7   4   8        9.64       18.48      2.28 o 
  -6   4   8      574.46      570.16     25.55 o 
  -5   4   8      155.54      154.59      5.61 o 
  -4   4   8     1056.59      962.37     73.40 o 
  -3   4   8        0.50        2.59      0.80 o 
  -2   4   8     2229.37     2160.83    100.22 o 
  -1   4   8      134.35      136.12      7.27 o 
   0   4   8      704.64      738.76     31.43 o 
   1   4   8      121.48      122.21      7.70 o 
   2   4   8      972.28     1002.78     16.84 o 
   3   4   8       26.38       28.75      2.70 o 
   4   4   8     1247.15     1248.44     21.48 o 
   5   4   8        9.77       15.13      2.63 o 
   6   4   8      212.04      246.93     11.83 o 
  -8   5   8        0.58        2.78      2.34 o 
  -7   5   8      117.78      122.21      7.28 o 
  -6   5   8        9.58       20.25      4.40 o 
  -5   5   8      632.97      590.39     12.49 o 
  -4   5   8        0.60        0.36      0.93 o 
  -3   5   8     1706.92     1555.65     44.97 o 
  -2   5   8      283.16      249.82     13.82 o 
  -1   5   8      727.44      735.01     16.46 o 
   0   5   8      708.07      688.00     38.74 o 
   1   5   8      813.03      819.12     42.69 o 
   2   5   8      599.46      569.50     17.26 o 
   3   5   8     1646.99     1685.27     44.18 o 
   4   5   8       79.13       79.03      6.05 o 
   5   5   8      419.47      406.14     25.54 o 
   6   5   8       25.28       29.65      8.19 o 
  -8   6   8       47.94       59.06      9.17 o 
  -7   6   8        4.91        3.81      3.53 o 
  -6   6   8      354.03      308.28     39.89 o 
  -5   6   8        6.72        6.34      2.03 o 
  -4   6   8      442.24      417.91     10.26 o 
  -3   6   8       17.95       25.77      2.40 o 
  -2   6   8     1743.99     1685.99     35.75 o 
  -1   6   8      103.16       88.66      3.89 o 
   0   6   8      673.02      646.78     17.16 o 
   1   6   8      156.43      137.71     13.52 o 
   2   6   8      691.18      705.90     20.03 o 
   3   6   8       11.02       17.04      3.23 o 
   4   6   8     1406.25     1347.27     29.87 o 
   5   6   8       16.09       25.84      5.56 o 
   6   6   8       76.24       88.80      9.47 o 
  -8   7   8        1.40        0.00      3.61 o 
  -7   7   8      115.96      107.35      6.84 o 
  -6   7   8      109.39      103.61      6.69 o 
  -5   7   8      370.63      364.03     11.29 o 
  -4   7   8        2.62        9.99      1.57 o 
  -3   7   8     1230.74     1167.18     40.48 o 
  -2   7   8       10.73       12.42      1.53 o 
  -1   7   8      171.89      192.22     10.44 o 
   0   7   8       29.71       30.87      2.91 o 
   1   7   8     2084.56     2033.75     34.48 o 
   2   7   8      156.50      144.73      8.87 o 
   3   7   8      448.43      472.91     17.15 o 
   4   7   8       19.15       24.04      3.71 o 
   5   7   8      311.91      294.22     13.87 o 
  -7   8   8        7.28        6.54      2.63 o 
  -6   8   8       54.85       53.43      5.19 o 
  -5   8   8       14.93       11.40      2.18 o 
  -4   8   8     1236.03     1231.43     40.29 o 
  -3   8   8       99.60       93.20      8.18 o 
  -2   8   8      684.74      709.50     20.76 o 
  -1   8   8      240.76      245.01     15.25 o 
   0   8   8      389.35      357.52     12.05 o 
   1   8   8       57.05       67.17      6.46 o 
   2   8   8      430.71      410.83     15.94 o 
   3   8   8        2.14        2.25      1.27 o 
   4   8   8      693.82      680.79     23.06 o 
   5   8   8       22.22       24.73      3.02 o 
  -7   9   8      116.83      111.79      9.62 o 
  -6   9   8       11.31       17.01      2.97 o 
  -5   9   8      197.19      203.11     10.39 o 
  -4   9   8        7.29       10.88      1.50 o 
  -3   9   8      824.45      781.93     30.25 o 
  -2   9   8      198.23      168.07      7.94 o 
  -1   9   8      252.95      275.54      8.53 o 
   0   9   8        0.72        9.63      1.95 o 
   1   9   8      799.43      768.54     22.47 o 
   2   9   8       33.73       32.57      4.79 o 
   3   9   8      412.81      396.13     16.52 o 
   4   9   8       18.14       16.39      4.21 o 
   5   9   8      260.36      235.91     17.43 o 
  -6  10   8      137.44      151.81      9.24 o 
  -5  10   8       34.49       39.35      4.96 o 
  -4  10   8      237.82      199.76     10.49 o 
  -3  10   8        3.47        8.49      1.67 o 
  -2  10   8      400.93      398.24     19.92 o 
  -1  10   8        0.92        3.87      1.34 o 
   0  10   8      545.34      510.33     18.38 o 
   1  10   8        0.77        2.44      1.19 o 
   2  10   8      490.09      495.32     18.86 o 
   3  10   8       13.84       19.09      4.73 o 
   4  10   8      253.49      239.01     25.99 o 
  -5  11   8      126.52      132.14     26.15 o 
  -4  11   8        6.27        8.04      2.02 o 
  -3  11   8      445.02      405.73     19.05 o 
  -2  11   8       23.19       34.86      3.17 o 
  -1  11   8      243.09      252.51     15.96 o 
   0  11   8        1.29        0.00      1.80 o 
   1  11   8      341.93      343.32     15.35 o 
   2  11   8       15.33       26.81      7.06 o 
   3  11   8      277.90      255.01     13.33 o 
  -4  12   8       97.99      108.01     26.07 o 
  -3  12   8        1.16        3.27      1.70 o 
  -2  12   8      413.25      425.94     22.41 o 
  -1  12   8       14.46       16.28      2.14 o 
   0  12   8      261.23      257.86     13.23 o 
   1  12   8        2.35        7.59      2.63 o 
   2  12   8      174.52      156.76     10.14 o 
   3  12   8        2.96        4.96      3.31 o 
  -3  13   8      169.88      186.86     25.32 o 
  -2  13   8        0.01        0.00      1.89 o 
  -1  13   8      222.86      209.84      9.45 o 
   0  13   8       19.64       29.94      3.97 o 
   1  13   8      195.03      195.64     15.93 o 
  -7   0   9      288.95      309.54     17.28 o 
  -5   0   9      320.44      294.96     17.28 o 
  -3   0   9     1109.71     1108.17     32.46 o 
  -1   0   9     2312.95     2185.60    222.38 o 
   1   0   9     2241.66     2244.17     76.41 o 
   3   0   9      210.70      231.10     15.03 o 
   5   0   9     1346.04     1256.02     41.92 o 
  -7   1   9      112.73      101.04      6.60 o 
  -6   1   9      417.74      412.68     19.61 o 
  -5   1   9       40.72       49.81      4.84 o 
  -4   1   9      979.22      952.32     21.88 o 
  -3   1   9      150.30      146.17      6.08 o 
  -2   1   9     1308.41     1271.91     43.33 o 
  -1   1   9       34.48       29.02      2.02 o 
   0   1   9     1079.31     1052.00     60.77 o 
   1   1   9       93.20       85.64      3.73 o 
   2   1   9     1919.15     2021.54     53.94 o 
   3   1   9        0.21        1.12      1.68 o 
   4   1   9     1069.17     1091.19     39.44 o 
   5   1   9       42.41       49.38      4.83 o 
   6   1   9      127.47      132.85      8.17 o 
  -8   2   9       10.53       13.26      3.61 o 
  -7   2   9      247.28      254.05     12.55 o 
  -6   2   9        1.82        8.41      2.40 o 
  -5   2   9      516.33      543.02     21.19 o 
  -4   2   9        4.73        9.21      5.11 o 
  -3   2   9     1447.55     1426.96     55.80 o 
  -2   2   9       21.04       27.44      2.07 o 
  -1   2   9     1383.48     1277.08     68.84 o 
   0   2   9        1.13        2.48      0.93 o 
   1   2   9     1514.31     1529.36     58.43 o 
   2   2   9       16.56       19.93      2.51 o 
   3   2   9      709.02      750.57     15.67 o 
   4   2   9       13.32       11.56      6.24 o 
   5   2   9      705.33      672.48     21.15 o 
   6   2   9        8.39       13.70      2.27 o 
  -8   3   9      127.28      142.90     11.12 o 
  -7   3   9        3.83        7.21      2.01 o 
  -6   3   9      157.56      152.16      6.79 o 
  -5   3   9       13.42       13.09      1.71 o 
  -4   3   9      741.24      706.52     41.33 o 
  -3   3   9        4.61       11.69      1.42 o 
  -2   3   9     2331.95     2299.88     78.45 o 
  -1   3   9      572.59      530.68     32.24 o 
   0   3   9      664.49      723.05     45.62 o 
   1   3   9       66.55       65.90      4.04 o 
   2   3   9     1558.82     1432.86     95.98 o 
   3   3   9       20.98       22.56      2.50 o 
   4   3   9      703.93      664.49     19.59 o 
   5   3   9       11.82       19.56      2.34 o 
   6   3   9      233.36      244.84     17.05 o 
  -8   4   9       14.65       18.63      4.36 o 
  -7   4   9      190.02      184.41     11.57 o 
  -6   4   9       16.11       20.35      2.71 o 
  -5   4   9      453.37      428.61     10.35 o 
  -4   4   9       69.30       63.95      4.09 o 
  -3   4   9      713.46      698.97     24.05 o 
  -2   4   9       48.52       53.47      2.95 o 
  -1   4   9      764.64      773.35     43.75 o 
   0   4   9      262.75      240.90     12.90 o 
   1   4   9     2389.34     2394.87     98.77 o 
   2   4   9      126.65      125.25      7.76 o 
   3   4   9     1066.68     1041.91     24.64 o 
   4   4   9        6.60       10.28      1.66 o 
   5   4   9      230.47      237.28     11.19 o 
   6   4   9        3.30        7.96      3.16 o 
  -8   5   9       47.44       55.30      6.31 o 
  -7   5   9        0.89        0.98      2.02 o 
  -6   5   9      329.46      338.76     11.36 o 
  -5   5   9       54.14       58.72      3.23 o 
  -4   5   9      752.95      698.82     23.79 o 
  -3   5   9       88.76       73.83      5.76 o 
  -2   5   9     1076.64     1033.81     48.30 o 
  -1   5   9       57.97       53.83      3.48 o 
   0   5   9      287.26      319.45     12.25 o 
   1   5   9        0.14        4.33      1.39 o 
   2   5   9     2259.75     2274.22    118.48 o 
   3   5   9        0.22        2.00      1.30 o 
   4   5   9      508.48      499.80     17.59 o 
   5   5   9        3.91        1.80      2.55 o 
  -8   6   9       18.39       18.49      3.13 o 
  -7   6   9      117.33      121.09      7.96 o 
  -6   6   9        0.39        0.00      3.61 o 
  -5   6   9      732.47      729.21     14.63 o 
  -4   6   9       54.09       49.35      3.78 o 
  -3   6   9      334.82      290.96     12.74 o 
  -2   6   9      553.88      513.35     12.75 o 
  -1   6   9      608.76      562.94     14.05 o 
   0   6   9     1194.41     1109.26     62.73 o 
   1   6   9     1426.96     1379.06     51.39 o 
   2   6   9      106.28      112.39      7.58 o 
   3   6   9      705.72      741.19     22.01 o 
   4   6   9       33.98       32.41      4.40 o 
   5   6   9      376.74      379.86     23.44 o 
  -7   7   9        6.99       10.15      2.44 o 
  -6   7   9      169.83      173.74     16.23 o 
  -5   7   9       31.11       22.76      2.39 o 
  -4   7   9      984.92      966.67     31.51 o 
  -3   7   9        9.83       12.31      1.76 o 
  -2   7   9      108.56       98.59      4.98 o 
  -1   7   9       13.05       20.41      1.79 o 
   0   7   9      827.81      811.29     35.76 o 
   1   7   9       19.09       27.32      4.39 o 
   2   7   9     1553.80     1523.50     65.59 o 
   3   7   9       16.10       20.99      3.28 o 
   4   7   9      276.80      303.83     14.80 o 
   5   7   9       16.30       20.44      4.36 o 
  -7   8   9       90.69       85.35      8.26 o 
  -6   8   9       10.65        6.47      2.38 o 
  -5   8   9      251.29      222.19     15.63 o 
  -4   8   9       57.06       47.96      3.48 o 
  -3   8   9       72.09       83.05      4.23 o 
  -2   8   9        0.74        4.46      1.66 o 
  -1   8   9     1791.46     1841.14     43.22 o 
   0   8   9       17.85       16.42      3.10 o 
   1   8   9      641.13      592.26     21.64 o 
   2   8   9        4.77        3.16      1.44 o 
   3   8   9      313.29      303.00     14.34 o 
   4   8   9        1.24        2.85      1.80 o 
   5   8   9      227.22      235.16     17.28 o 
  -6   9   9      138.27      146.38      8.60 o 
  -5   9   9       54.02       63.41      4.88 o 
  -4   9   9      307.17      315.72     10.77 o 
  -3   9   9       84.50       90.51      7.74 o 
  -2   9   9      185.19      196.96      7.21 o 
  -1   9   9       19.59       19.56      2.91 o 
   0   9   9      755.05      731.81     27.57 o 
   1   9   9        3.34        9.17      1.62 o 
   2   9   9      672.48      609.82     20.98 o 
   3   9   9        0.88        2.82      1.54 o 
   4   9   9      201.32      200.80     11.31 o 
  -6  10   9        0.11        0.00      3.61 o 
  -5  10   9      391.20      381.69     15.64 o 
  -4  10   9       14.94       22.72      2.01 o 
  -3  10   9      176.17      187.47     10.97 o 
  -2  10   9       88.87       90.43      6.22 o 
  -1  10   9      338.63      327.73     22.23 o 
   0  10   9      145.86      163.99     10.02 o 
   1  10   9      410.27      417.45     17.16 o 
   2  10   9       19.68       22.60      3.27 o 
   3  10   9      386.93      385.63     18.11 o 
  -5  11   9        2.45        7.96      3.31 o 
  -4  11   9       91.59      111.93      8.64 o 
  -3  11   9       12.63       17.94      1.73 o 
  -2  11   9      428.08      437.01     25.37 o 
  -1  11   9        8.41        9.43      1.51 o 
   0  11   9      220.03      194.55     11.31 o 
   1  11   9        6.22        9.53      2.13 o 
   2  11   9      327.38      328.59     15.77 o 
  -4  12   9        5.51       10.03      6.61 o 
  -3  12   9      158.62      180.00      8.57 o 
  -2  12   9        5.06        4.92      2.53 o 
  -1  12   9      245.27      231.99     12.47 o 
   0  12   9        0.13        0.05      1.65 o 
   1  12   9      201.56      179.84     16.68 o 
  -2  13   9      167.22      180.76     13.82 o 
  -1  13   9        1.84        6.55      2.18 o 
  -6   0  10      588.48      612.61     27.05 o 
  -4   0  10      484.45      463.70     22.24 o 
  -2   0  10      641.67      607.27     31.18 o 
   0   0  10     1545.38     1517.32    170.24 o 
   2   0  10     1692.55     1612.81    117.28 o 
   4   0  10      509.92      509.98     24.79 o 
   6   0  10      163.72      170.39     13.97 o 
  -8   1  10       10.14       12.05      2.54 o 
  -7   1  10       61.81       78.29      6.46 o 
  -6   1  10       15.10       11.71      1.86 o 
  -5   1  10      600.53      570.87     18.01 o 
  -4   1  10        5.07       10.44      1.84 o 
  -3   1  10     1319.92     1255.10     56.88 o 
  -2   1  10        5.01        3.78      1.01 o 
  -1   1  10      903.60      825.14     53.81 o 
   0   1  10        1.76        2.10      0.76 o 
   1   1  10      634.65      690.01     25.68 o 
   2   1  10       23.85       20.04      2.09 o 
   3   1  10     2103.26     1949.93     33.72 o 
   4   1  10       12.79        9.08      4.96 o 
   5   1  10      221.13      226.67     11.47 o 
   6   1  10        0.66        6.61      3.61 o 
  -8   2  10      119.85      133.63      7.22 o 
  -7   2  10       11.57       16.76      2.35 o 
  -6   2  10      104.13      105.92      6.62 o 
  -5   2  10      236.31      257.97     11.62 o 
  -4   2  10      763.97      737.22     65.21 o 
  -3   2  10      580.85      515.54     30.28 o 
  -2   2  10      469.22      472.15     27.72 o 
  -1   2  10       33.31       39.25      3.99 o 
   0   2  10     2707.03     2751.84    136.54 o 
   1   2  10       22.25       17.38      1.80 o 
   2   2  10     1437.58     1378.85     42.73 o 
   3   2  10        0.37        4.67      1.53 o 
   4   2  10      258.73      270.87     12.03 o 
   5   2  10        1.24        2.95      4.88 o 
   6   2  10      179.85      168.74     12.92 o 
  -8   3  10        0.10        2.49      3.01 o 
  -7   3  10      195.65      197.19      9.98 o 
  -6   3  10       30.60       32.84      3.22 o 
  -5   3  10      328.85      312.34     15.48 o 
  -4   3  10       21.46       30.02      4.20 o 
  -3   3  10      180.26      191.38      7.67 o 
  -2   3  10       72.31       65.64      8.97 o 
  -1   3  10     3252.75     3142.79    212.05 o 
   0   3  10      165.91      144.53      6.52 o 
   1   3  10      694.00      698.34     30.09 o 
   2   3  10       92.72       86.36      9.54 o 
   3   3  10      956.68      977.74     53.57 o 
   4   3  10        9.14       14.03      3.31 o 
   5   3  10      204.86      221.15     10.78 o 
  -8   4  10       26.70       33.81      6.31 o 
  -7   4  10       11.48       21.41      3.14 o 
  -6   4  10      279.31      268.22      9.74 o 
  -5   4  10        6.20       11.57      2.40 o 
  -4   4  10     1246.49     1250.82     64.09 o 
  -3   4  10       44.29       49.64      3.72 o 
  -2   4  10      106.31      111.13      4.64 o 
  -1   4  10       41.75       45.75      3.59 o 
   0   4  10     1479.30     1533.00     88.81 o 
   1   4  10       38.82       41.51      3.56 o 
   2   4  10     1368.58     1347.01    104.58 o 
   3   4  10       27.76       29.86      3.96 o 
   4   4  10      390.06      334.18     21.04 o 
   5   4  10        2.25        3.61      3.01 o 
  -7   5  10      113.02      139.94      9.92 o 
  -6   5  10        5.05       11.61      2.10 o 
  -5   5  10      352.47      349.12     11.54 o 
  -4   5  10       40.63       41.13      3.09 o 
  -3   5  10      320.39      294.72     14.68 o 
  -2   5  10      781.58      704.55     18.11 o 
  -1   5  10     1174.32     1174.35     59.73 o 
   0   5  10      159.77      166.73     18.44 o 
   1   5  10     1397.32     1366.51    104.96 o 
   2   5  10       90.76       89.38     10.22 o 
   3   5  10      554.29      572.50     18.91 o 
   4   5  10       28.12       28.10      4.66 o 
   5   5  10      186.29      194.74     15.63 o 
  -7   6  10        7.56       10.82      3.76 o 
  -6   6  10      323.04      318.45     10.92 o 
  -5   6  10        6.19        6.82      2.17 o 
  -4   6  10      134.98      134.47      6.83 o 
  -3   6  10        7.61        9.52      1.33 o 
  -2   6  10      608.00      552.00     20.34 o 
  -1   6  10       31.65       41.54      5.65 o 
   0   6  10     1835.10     1839.87    102.80 o 
   1   6  10        5.77        6.65      3.76 o 
   2   6  10      507.03      531.81     18.59 o 
   3   6  10       17.64       24.87      3.45 o 
   4   6  10      309.50      313.21     14.24 o 
  -7   7  10      133.26      133.58     11.42 o 
  -6   7  10       67.79       74.64      5.30 o 
  -5   7  10       40.03       42.28      4.88 o 
  -4   7  10       73.74       98.96      4.42 o 
  -3   7  10      799.25      759.62     18.17 o 
  -2   7  10       39.54       39.37      2.90 o 
  -1   7  10      684.17      705.60     31.25 o 
   0   7  10       72.56       78.49      9.09 o 
   1   7  10      734.81      651.94     24.42 o 
   2   7  10       51.78       48.31      6.05 o 
   3   7  10      517.47      518.19     19.18 o 
   4   7  10        0.18        5.90      1.86 o 
  -6   8  10      148.62      141.56     11.87 o 
  -5   8  10       19.45       20.33      2.40 o 
  -4   8  10      124.91      144.11      9.28 o 
  -3   8  10       23.77       21.18      1.96 o 
  -2   8  10      445.83      452.74     12.50 o 
  -1   8  10        6.02        8.54      1.67 o 
   0   8  10     1165.37     1088.30     27.51 o 
   1   8  10        1.87       10.21      1.86 o 
   2   8  10      342.28      322.49     14.66 o 
   3   8  10        3.88        9.89      5.71 o 
   4   8  10      178.43      186.05     16.38 o 
  -6   9  10        4.96       16.38      3.91 o 
  -5   9  10       30.06       39.40      4.29 o 
  -4   9  10       17.55       30.45      2.85 o 
  -3   9  10      500.58      500.00     17.72 o 
  -2   9  10       11.34       14.49      2.52 o 
  -1   9  10      594.85      602.67     31.20 o 
   0   9  10        0.94       11.14      2.78 o 
   1   9  10      287.21      275.29     13.81 o 
   2   9  10       16.62       21.20      3.50 o 
   3   9  10      310.19      271.29     13.87 o 
  -5  10  10        0.64        1.08      2.39 o 
  -4  10  10       87.62       97.91      9.72 o 
  -3  10  10       30.29       33.93      2.38 o 
  -2  10  10      405.03      398.91     12.35 o 
  -1  10  10        1.59        5.04      1.48 o 
   0  10  10      449.43      426.01     29.15 o 
   1  10  10        7.27        8.69      3.53 o 
   2  10  10      359.54      353.08     20.96 o 
  -4  11  10        3.89        2.95      1.84 o 
  -3  11  10      211.61      213.57     14.61 o 
  -2  11  10        1.37        2.38      1.48 o 
  -1  11  10      228.13      193.33     11.04 o 
   0  11  10        0.70        0.00      1.64 o 
   1  11  10      444.68      452.41     21.79 o 
  -3  12  10        0.47        5.60      5.25 o 
  -2  12  10      144.72      144.29      7.37 o 
  -1  12  10        2.21        2.56      5.26 o 
   0  12  10      181.39      176.25     15.18 o 
  -7   0  11      110.02      114.35      9.62 o 
  -5   0  11      301.00      292.26     18.33 o 
  -3   0  11     1157.79     1153.09     36.51 o 
  -1   0  11      154.60      159.61     19.16 o 
   1   0  11     3737.65     3510.23    298.27 o 
   3   0  11      219.69      219.53     15.18 o 
   5   0  11      222.91      210.36     14.88 o 
  -8   1  11       66.11      101.29      5.73 o 
  -7   1  11        1.88        6.93      2.63 o 
  -6   1  11      190.77      210.62     10.57 o 
  -5   1  11       11.75       10.25      2.27 o 
  -4   1  11      231.99      228.77     11.15 o 
  -3   1  11        4.98        4.64      2.19 o 
  -2   1  11     1556.65     1572.94     74.80 o 
  -1   1  11      126.72      104.20      5.26 o 
   0   1  11     1292.98     1205.66     61.95 o 
   1   1  11      121.43      103.29      4.42 o 
   2   1  11      713.85      703.09     15.39 o 
   3   1  11        1.85        1.59      1.95 o 
   4   1  11      420.41      462.20     18.71 o 
   5   1  11       10.30       20.96      4.81 o 
  -8   2  11        3.14        0.56      2.65 o 
  -7   2  11      212.92      216.92      8.49 o 
  -6   2  11        5.57        9.56      5.94 o 
  -5   2  11      175.64      180.54      9.61 o 
  -4   2  11        1.98        5.48      2.70 o 
  -3   2  11      966.91      952.34     31.98 o 
  -2   2  11       66.52       60.13      3.78 o 
  -1   2  11      500.19      473.16     25.08 o 
   0   2  11       85.28       82.92      5.14 o 
   1   2  11     1866.57     1811.93     79.70 o 
   2   2  11        6.19        6.42      1.96 o 
   3   2  11      575.64      549.95     26.45 o 
   4   2  11        3.34        6.98      1.84 o 
   5   2  11      123.26      132.68      7.57 o 
  -8   3  11       42.12       54.91      5.20 o 
  -7   3  11       16.24       19.31      2.32 o 
  -6   3  11      375.06      417.57     21.94 o 
  -5   3  11       86.52       79.40      5.95 o 
  -4   3  11       48.42       63.42      5.36 o 
  -3   3  11       40.38       39.98      3.58 o 
  -2   3  11     1043.54     1004.71     74.14 o 
  -1   3  11       44.32       50.34      4.82 o 
   0   3  11     2440.00     2428.77    144.90 o 
   1   3  11        7.76       14.04      2.18 o 
   2   3  11      370.34      389.44     28.32 o 
   3   3  11        1.06        6.42      3.23 o 
   4   3  11      263.65      264.46     18.33 o 
   5   3  11        0.63        7.36      3.01 o 
  -7   4  11       74.50       93.11      5.78 o 
  -6   4  11       39.46       41.61      3.28 o 
  -5   4  11       98.94       87.45      8.56 o 
  -4   4  11      250.56      262.70     12.22 o 
  -3   4  11      819.45      818.46     41.51 o 
  -2   4  11       49.97       60.09      4.51 o 
  -1   4  11     1460.15     1431.25     80.64 o 
   0   4  11        8.84       12.63      2.55 o 
   1   4  11      653.47      627.99     55.37 o 
   2   4  11       31.60       32.63      5.94 o 
   3   4  11      488.55      480.19     17.28 o 
   4   4  11       43.70       45.08      4.66 o 
  -7   5  11        5.14       12.13      2.74 o 
  -6   5  11      283.53      281.38     10.17 o 
  -5   5  11        0.49        5.24      3.72 o 
  -4   5  11       80.91       76.03      7.81 o 
  -3   5  11        2.06        4.74      1.23 o 
  -2   5  11     1287.78     1191.10     85.82 o 
  -1   5  11       46.24       50.96      4.26 o 
   0   5  11      831.61      852.91     51.88 o 
   1   5  11       33.86       46.12      6.14 o 
   2   5  11      504.66      537.84     21.41 o 
   3   5  11        3.86        4.98      1.88 o 
   4   5  11      286.62      253.94     18.48 o 
  -6   6  11        3.28        3.80      1.99 o 
  -5   6  11      355.45      372.10     12.33 o 
  -4   6  11      109.49       90.20      5.55 o 
  -3   6  11      420.42      385.19     14.90 o 
  -2   6  11        9.89       10.89      1.68 o 
  -1   6  11      537.89      553.74     34.08 o 
   0   6  11        9.04        9.98      2.48 o 
   1   6  11      929.84      873.30     24.28 o 
   2   6  11        9.54       12.08      2.25 o 
   3   6  11      231.35      241.62     12.16 o 
   4   6  11        8.56        9.77      3.91 o 
  -6   7  11       14.19        6.16      3.31 o 
  -5   7  11        0.58        0.00      1.66 o 
  -4   7  11      414.08      408.12     13.53 o 
  -3   7  11       85.85       71.57      5.91 o 
  -2   7  11      850.56      851.67     22.99 o 
  -1   7  11        0.07        5.47      1.10 o 
   0   7  11      359.42      325.37     24.04 o 
   1   7  11        0.89        7.52      6.24 o 
   2   7  11      450.90      421.40     17.05 o 
   3   7  11       28.50       36.55      6.39 o 
   4   7  11      207.41      199.85     15.48 o 
  -5   8  11      102.36      104.77      5.08 o 
  -4   8  11       12.52       13.16      4.32 o 
  -3   8  11      464.36      467.84     18.05 o 
  -2   8  11       40.56       39.13      4.43 o 
  -1   8  11      455.16      500.03     12.20 o 
   0   8  11        1.91        2.15      1.62 o 
   1   8  11      561.65      495.23     19.02 o 
   2   8  11       33.12       26.99      9.09 o 
   3   8  11      259.56      265.32     13.59 o 
  -5   9  11       23.11       30.83      3.50 o 
  -4   9  11      282.55      285.55     17.65 o 
  -3   9  11        0.04        3.92      2.30 o 
  -2   9  11      446.50      457.50     11.98 o 
  -1   9  11       14.87       17.23      2.34 o 
   0   9  11      389.39      378.43     16.52 o 
   1   9  11        0.27        1.35      2.48 o 
   2   9  11      247.77      265.35     13.74 o 
  -5  10  11      184.56      195.94     14.12 o 
  -4  10  11        0.77        1.32      4.54 o 
  -3  10  11      231.93      232.63      8.60 o 
  -2  10  11       27.28       38.11      2.84 o 
  -1  10  11      257.27      255.27     13.33 o 
   0  10  11        8.19       13.26      1.86 o 
   1  10  11      163.65      172.63     10.61 o 
  -3  11  11       11.07       14.86      3.79 o 
  -2  11  11      250.62      232.66     10.09 o 
  -1  11  11       22.05       33.60      4.06 o 
  -6   0  12      139.93      169.04     13.22 o 
  -4   0  12      707.94      729.51     30.50 o 
  -2   0  12      665.06      695.40     28.70 o 
   0   0  12      590.73      572.34     25.24 o 
   2   0  12      826.75      810.20     29.75 o 
   4   0  12      302.61      337.93     19.83 o 
  -7   1  12       16.88       21.11      3.16 o 
  -6   1  12       40.92       42.15      3.97 o 
  -5   1  12      452.29      464.16     17.31 o 
  -4   1  12        1.35        5.23      1.52 o 
  -3   1  12      275.87      279.28     24.72 o 
  -2   1  12        1.07        1.19      1.07 o 
  -1   1  12     1854.95     1700.22    117.58 o 
   0   1  12        8.82       11.68      1.52 o 
   1   1  12      631.45      649.71     43.21 o 
   2   1  12        0.04        3.51      1.48 o 
   3   1  12      233.32      241.47     15.93 o 
   4   1  12        3.45        3.73      1.96 o 
  -7   2  12       45.08       51.54      5.56 o 
  -6   2  12        3.50        8.56      1.96 o 
  -5   2  12        2.95        7.06      2.63 o 
  -4   2  12      586.26      592.96     22.46 o 
  -3   2  12       38.03       38.08      5.33 o 
  -2   2  12     1287.62     1261.32     68.24 o 
  -1   2  12       23.29       15.89      2.74 o 
   0   2  12      737.73      693.87     35.64 o 
   1   2  12        4.27        7.10      1.37 o 
   2   2  12      478.93      473.51     40.12 o 
   3   2  12        0.48        3.76      3.16 o 
   4   2  12      251.96      257.24     17.58 o 
  -7   3  12       82.76       95.84      4.71 o 
  -6   3  12       36.68       38.09      4.57 o 
  -5   3  12      266.09      272.83     12.85 o 
  -4   3  12       54.92       62.41      8.64 o 
  -3   3  12      276.99      309.56     14.69 o 
  -2   3  12       16.73       13.78      1.92 o 
  -1   3  12     1490.00     1448.96    108.90 o 
   0   3  12       11.06       13.53      2.83 o 
   1   3  12      593.12      565.11     33.73 o 
   2   3  12       11.38       16.04      2.36 o 
   3   3  12      290.37      277.08     17.73 o 
   4   3  12        1.51        3.76      3.01 o 
  -7   4  12        1.72       10.74      3.08 o 
  -6   4  12       28.80       42.80      2.88 o 
  -5   4  12       30.99       37.65      4.46 o 
  -4   4  12      415.67      399.08     18.26 o 
  -3   4  12        7.61        7.76      1.51 o 
  -2   4  12     1205.73     1139.53     73.18 o 
  -1   4  12       12.00       10.37      2.16 o 
   0   4  12      352.31      400.95     22.26 o 
   1   4  12        3.66        3.47      1.37 o 
   2   4  12      449.60      455.55     38.17 o 
   3   4  12        1.48        6.16      2.55 o 
   4   4  12      298.62      273.47     19.23 o 
  -6   5  12       28.43       26.57      3.75 o 
  -5   5  12      308.91      338.29     11.74 o 
  -4   5  12        0.05        0.10      3.53 o 
  -3   5  12      410.76      391.49     24.92 o 
  -2   5  12        0.22        3.60      1.19 o 
  -1   5  12      644.21      616.43     53.64 o 
   0   5  12       20.54       24.42      3.77 o 
   1   5  12      482.28      447.32     17.05 o 
   2   5  12       51.05       62.20      5.33 o 
   3   5  12      296.90      302.38     13.97 o 
  -6   6  12       78.40       86.43      4.50 o 
  -5   6  12       32.40       36.08      5.14 o 
  -4   6  12      376.61      421.66     13.30 o 
  -3   6  12       50.00       54.10      5.15 o 
  -2   6  12      614.71      596.90     36.39 o 
  -1   6  12       42.40       47.19      3.90 o 
   0   6  12      471.04      439.62     16.98 o 
   1   6  12        3.06        6.20      2.70 o 
   2   6  12      282.20      263.12     12.96 o 
   3   6  12        8.36        7.29      1.96 o 
  -5   7  12      111.43      126.74      6.03 o 
  -4   7  12        1.02        0.00      1.96 o 
  -3   7  12      370.35      365.91     13.63 o 
  -2   7  12        4.56        6.41      2.22 o 
  -1   7  12      519.96      520.72     24.47 o 
   0   7  12       23.29       25.22      4.51 o 
   1   7  12      399.85      344.81     40.57 o 
   2   7  12       15.35        8.52      1.91 o 
   3   7  12      199.31      226.29     17.13 o 
  -5   8  12        3.32        2.85      3.33 o 
  -4   8  12      406.01      410.39     26.84 o 
  -3   8  12       18.75       21.84      3.75 o 
  -2   8  12       74.38       88.70      4.22 o 
  -1   8  12        4.59        5.44      9.62 o 
   0   8  12      504.50      497.24     41.70 o 
   1   8  12       49.86       55.20      4.68 o 
   2   8  12      262.03      225.62     12.35 o 
  -5   9  12      111.14      123.06      8.56 o 
  -4   9  12       48.16       53.87      4.80 o 
  -3   9  12      193.42      207.79      9.04 o 
  -2   9  12       29.71       36.73      3.34 o 
  -1   9  12      295.65      287.59     13.79 o 
   0   9  12       29.10       41.57      7.36 o 
   1   9  12      397.01      401.01     42.37 o 
  -3  10  12        1.32        4.35      2.80 o 
  -2  10  12      346.14      346.79     15.72 o 
  -1  10  12       15.31       19.54      2.60 o 
  -7   0  13       44.08       51.54      6.01 o 
  -5   0  13      166.64      174.15     13.97 o 
  -3   0  13     1249.60     1197.42     40.57 o 
  -1   0  13      434.57      453.63     23.59 o 
   1   0  13      324.64      371.59     20.44 o 
  -7   1  13        3.65        5.78      5.18 o 
  -6   1  13      221.78      222.68     13.22 o 
  -5   1  13       45.20       51.80      7.29 o 
  -4   1  13      328.89      359.46     25.47 o 
  -3   1  13       42.26       38.70      5.63 o 
  -2   1  13      595.01      596.95     31.33 o 
  -1   1  13       11.96       13.78      2.02 o 
   0   1  13      582.68      587.81     18.81 o 
   1   1  13       15.99       21.00      3.76 o 
   2   1  13      407.78      381.36     20.74 o 
   3   1  13        2.03        7.06      3.31 o 
   4   1  13      282.82      279.48     18.33 o 
  -7   2  13      173.28      194.44     13.22 o 
  -6   2  13        8.06       13.59      6.39 o 
  -5   2  13       65.58       77.35      5.39 o 
  -4   2  13        5.58        5.43      2.78 o 
  -3   2  13      780.93      763.14     68.82 o 
  -2   2  13        2.85        3.86      1.20 o 
  -1   2  13      581.06      587.21     47.11 o 
   0   2  13        3.25        2.37      3.00 o 
   1   2  13      304.99      296.49     29.60 o 
   2   2  13        4.67        5.26      2.40 o 
   3   2  13      459.83      432.60     23.29 o 
  -7   3  13        4.00        3.16      3.46 o 
  -6   3  13      134.80      140.94      8.49 o 
  -5   3  13       10.16       14.23      2.28 o 
  -4   3  13      695.22      664.93     48.68 o 
  -3   3  13       41.74       40.60      3.23 o 
  -2   3  13      166.75      179.77     14.29 o 
  -1   3  13        1.16        0.87      1.92 o 
   0   3  13      775.83      774.34     55.98 o 
   1   3  13        1.37        0.23      1.70 o 
   2   3  13      307.30      282.79     13.02 o 
   3   3  13        2.60        9.92      3.16 o 
  -6   4  13       22.48       23.49      2.38 o 
  -5   4  13       90.31      101.74      6.69 o 
  -4   4  13       21.93       28.07      4.43 o 
  -3   4  13      600.23      580.52     15.80 o 
  -2   4  13       25.39       21.87      3.70 o 
  -1   4  13      686.96      655.16     20.00 o 
   0   4  13       40.95       51.25      4.62 o 
   1   4  13      218.88      200.18     10.69 o 
   2   4  13       25.16       24.83      2.85 o 
   3   4  13      405.96      399.24     23.59 o 
  -6   5  13      103.19      120.06      9.47 o 
  -5   5  13        8.30       18.50      3.33 o 
  -4   5  13      429.17      447.67     17.51 o 
  -3   5  13       23.33       22.63      2.85 o 
  -2   5  13      457.03      437.57     22.88 o 
  -1   5  13       20.15       25.49      3.24 o 
   0   5  13      211.93      190.53     16.30 o 
   1   5  13        3.86        7.37      1.96 o 
   2   5  13      377.62      402.55     35.69 o 
  -6   6  13        0.94        8.72      3.76 o 
  -5   6  13      219.45      242.53      9.54 o 
  -4   6  13        3.82        7.80      3.75 o 
  -3   6  13      256.62      240.38     23.06 o 
  -2   6  13        8.39       11.52      3.07 o 
  -1   6  13      322.36      329.37     24.33 o 
   0   6  13       10.89       11.28      2.39 o 
   1   6  13      375.01      357.03     15.61 o 
   2   6  13       12.03       18.34      3.13 o 
  -5   7  13       31.30       46.88      5.11 o 
  -4   7  13      112.32      150.33      7.08 o 
  -3   7  13       13.10       20.14      2.95 o 
  -2   7  13      393.32      405.75     22.38 o 
  -1   7  13      116.29      123.84      8.10 o 
   0   7  13      248.75      235.06     12.05 o 
   1   7  13       49.13       53.78      5.79 o 
   2   7  13      353.11      360.32     22.09 o 
  -4   8  13        3.90        3.77      3.08 o 
  -3   8  13      276.31      283.92     13.47 o 
  -2   8  13        1.31        0.00      1.84 o 
  -1   8  13      381.69      384.50     16.47 o 
   0   8  13        5.13       13.44      2.18 o 
  -3   9  13       19.23       48.71      5.86 o 
  -2   9  13      137.12      187.52     11.27 o 
  -6   0  14      101.12      129.07     10.82 o 
  -4   0  14      228.40      219.23     15.93 o 
  -2   0  14      525.48      555.81     27.35 o 
   0   0  14      261.34      267.16     17.73 o 
  -6   1  14        7.95        0.75      2.12 o 
  -5   1  14      337.14      359.70     15.88 o 
  -4   1  14        1.08        2.57      4.51 o 
  -3   1  14      377.69      393.54     20.89 o 
  -2   1  14        1.87        5.71      1.59 o 
  -1   1  14      199.95      225.65     11.52 o 
   0   1  14        0.76        0.00      1.64 o 
   1   1  14      465.70      513.59     25.69 o 
  -6   2  14      130.93      129.37     11.27 o 
  -5   2  14       15.12       24.03      3.02 o 
  -4   2  14      188.23      193.03     10.77 o 
  -3   2  14        2.20        3.86      1.69 o 
  -2   2  14      458.95      507.09     18.54 o 
  -1   2  14        2.13        0.13      1.64 o 
   0   2  14      382.75      385.07     21.56 o 
   1   2  14        1.09        3.95      3.61 o 
   2   2  14      362.87      344.70     20.13 o 
  -6   3  14        0.73        2.25      3.31 o 
  -5   3  14      237.84      236.59     11.78 o 
  -4   3  14        3.41       10.23      2.05 o 
  -3   3  14      336.79      339.43     15.09 o 
  -2   3  14        1.85        0.00      1.38 o 
  -1   3  14      245.16      245.47     15.95 o 
   0   3  14       22.04       35.12      3.67 o 
   1   3  14      424.19      441.50     24.87 o 
   2   3  14        6.31       15.33      3.31 o 
  -5   4  14        1.16        4.60      2.07 o 
  -4   4  14      126.63      136.73      8.66 o 
  -3   4  14        1.34        4.33      1.98 o 
  -2   4  14      251.56      254.69     18.45 o 
  -1   4  14       20.25       24.51      2.55 o 
   0   4  14      330.80      324.84     14.20 o 
   1   4  14        7.70        5.79      1.91 o 
   2   4  14      479.81      521.28     35.09 o 
  -5   5  14      231.03      235.31     15.78 o 
  -4   5  14       19.81       24.30      3.45 o 
  -3   5  14      260.14      260.96     16.62 o 
  -2   5  14       18.15       30.02      3.57 o 
  -1   5  14      251.06      237.84      9.73 o 
   0   5  14       14.21       19.76      2.78 o 
   1   5  14      326.99      315.18     35.31 o 
   2   5  14        3.26        6.16      2.70 o 
  -4   6  14      244.45      290.88     11.30 o 
  -3   6  14        2.80        7.62      2.18 o 
  -2   6  14      222.13      195.70     17.06 o 
  -1   6  14        4.88        5.35      2.12 o 
   0   6  14      255.19      260.63     13.05 o 
   1   6  14       15.98       20.08      2.76 o 
  -3   7  14      293.43      316.27     15.79 o 
  -2   7  14        3.94       10.04      1.68 o 
  -1   7  14      148.52      147.73     12.55 o 
   0   7  14       17.91       21.19      3.91 o 
  -2   8  14      111.43      132.57     11.12 o 
  -3   0  15      143.69      143.95     12.17 o 
  -1   0  15      339.82      343.94     21.19 o 
  -4   1  15      223.72      236.42     12.26 o 
  -3   1  15        5.76       11.91      3.68 o 
  -2   1  15      247.02      263.63     22.16 o 
  -1   1  15        9.19       11.68      2.55 o 
   0   1  15      329.03      340.09     36.66 o 
  -4   2  15        6.24        5.14      4.21 o 
  -3   2  15      102.66      120.51      8.60 o 
  -2   2  15        8.82       11.32      4.21 o 
  -1   2  15      338.51      356.15     15.51 o 
   0   2  15        4.96       13.67      3.31 o 
   1   2  15      365.30      377.75     22.69 o 
  -4   3  15      198.03      198.21     10.45 o 
  -3   3  15        0.30        0.00      1.88 o 
  -2   3  15      114.20      113.21      7.65 o 
  -1   3  15        1.45       10.89      2.01 o 
   0   3  15      556.51      607.05     29.75 o 
   1   3  15       10.59       12.92      4.36 o 
  -3   4  15      139.04      174.73     17.43 o 
  -2   4  15        8.66       15.62      3.98 o 
  -1   4  15      288.23      273.68     13.13 o 
   0   4  15        2.16        4.98      3.46 o 
  -3   5  15        0.40        1.75      2.16 o 
  -2   5  15      244.89      249.16     31.86 o 
  -1   5  15       27.41       45.98      6.91 o 
   0   5  15      324.00      293.46     19.08 o 
  -3   6  15       71.27       70.77      6.91 o 
  -2   6  15        7.12        8.60      2.25 o 
  -1   6  15      209.71      215.32     15.33 o 
  -2   0  16      310.96      323.66     20.74 o 
  -2   1  16        0.14        0.00      3.01 o 
  -1   1  16      259.89      271.97     19.98 o 
  -2   2  16      253.58      308.93     20.44 o 
  -1   2  16       19.91       31.25      5.71 o 
  -2   3  16        0.73        5.41      3.01 o 
                                                 
